# Supplementary material for: Signature Patterns of MHC Diversity in Three Gombe Communities of Wild Chimpanzees Reflect Fitness in Reproduction and Immune Defense against SIVcpz
Source: PLoS Biol. 2015 May 28;13(5):e1002144. doi: 10.1371/journal.pbio.1002144 (PMC4447270; doi:10.1371/journal.pbio.1002144)
Supplement: S1 Data — (XLSX) [file pbio.1002144.s001.xlsx]

## Sheet: 3A_Gombe
2010 Gombe
Allele	Frequency
Patr-B*22:04	0.304
Patr-B*23:05	0.284
Patr-B*39:01	0.088
Patr-B*06:03	0.084
Patr-B*23:04	0.072
Patr-B*17:03	0.052
Patr-B*28:02	0.048
Patr-B*22:05	0.032
Patr-B*22:03	0.02
Patr-B*38:01	0.012
Patr-B*17:02	0.004

## Sheet: 3B_Gombe_northern
2010 Gombe_northern
Allele	Frequency
Patr-B*22:04	0.3793
Patr-B*23:05	0.1897
Patr-B*06:03	0.1552
Patr-B*28:02	0.069
Patr-B*39:01	0.069
Patr-B*22:05	0.0517
Patr-B*23:04	0.0517
Patr-B*17:02	0.0172
Patr-B*38:01	0.0172

## Sheet: 3C_Gombe_central
2010 Gombe_central
Allele	Frequency
Patr-B*22:04	0.2857
Patr-B*23:05	0.35
Patr-B*06:03	0.0571
Patr-B*39:01	0.0571
Patr-B*17:03	0.0857
Patr-B*23:04	0.0857
Patr-B*28:02	0.0429
Patr-B*22:05	0.0071
Patr-B*22:03	0.0214
Patr-B*38:01	0.0071

## Sheet: 3D_Gombe_southern
2010 Gombe_southern
Allele	Frequency
Patr-B*22:04	0.2692
Patr-B*23:05	0.2115
Patr-B*39:01	0.1923
Patr-B*06:03	0.0769
Patr-B*28:02	0.0385
Patr-B*22:05	0.0769
Patr-B*22:03	0.0385
Patr-B*17:03	0.0192
Patr-B*23:04	0.0577
Patr-B*38:01	0.0192

## Sheet: 3E_BPRC
BPRC
Ptv_Allele	Ptv_Freq
Patr-B*01:01	0.296875
Patr-B*05:01	0.140625
Patr-B*13:01	0.109375
Patr-B*24:02	0.109375
Patr-B*14:01	0.109375
Patr-B*16:01:01	0.03125
Patr-B*29:01	0.03125
Patr-B*03:01	0.03125
Patr-B*04:01	0.015625
Patr-B*09:01	0.015625
unknown	0.109375

## Sheet: 3F_Hadza
Hadza
Allele	Frequency
HLA-B*44:03	0.375
HLA-B*41:02	0.204545
HLA-B*53:01	0.125
HLA-B*13:02	0.068182
HLA-B*15:03	0.034091
HLA-B*49:01	0.034091
HLA-B*08:01	0.022727
HLA-B*13:01	0.022727
HLA-B*15:10	0.022727
HLA-B*57:01	0.022727
HLA-B*07:02	0.011364
HLA-B*14:02	0.011364
HLA-B*44:43	0.011364
HLA-B*57:03	0.011364
HLA-B*58:01	0.011364
HLA-B*58:02	0.011364

## Sheet: 3G_Tao
Tao
Allele	Frequency
HLA-B*15:25	0.4
HLA-B*40:02	0.23
HLA-B*15:02	0.12
HLA-B*38:02	0.11
HLA-B*13:01	0.04
HLA-B*48:01	0.04
HLA-B*40:01	0.03
HLA-B*27:04	0.03

## Sheet: 3H_Kampala
Kampala
Allele	Frequency
HLA-B*45:01	0.109
HLA-B*53:01	0.106
HLA-B*58:02	0.103
HLA-B*15:03	0.086
HLA-B*42:01	0.063
HLA-B*58:01	0.06
HLA-B*49:01	0.054
HLA-B*15:10	0.051
HLA-B*07:02	0.046
HLA-B*08:01	0.043
HLA-B*81:01	0.04
HLA-B*14:02	0.031
HLA-B*57:03	0.029
HLA-B*13:02	0.017
HLA-B*18:01	0.017
HLA-B*44:15	0.017
HLA-B*18:03	0.011
HLA-B*35:01	0.011
HLA-B*41:01	0.011
HLA-B*57:02	0.011
HLA-B*40:12	0.009
HLA-B*51:01	0.009
HLA-B*82:02	0.009
HLA-B*37:01	0.006
HLA-B*44:03	0.006
HLA-B*47:03	0.006
HLA-B*07:05	0.003
HLA-B*13:03	0.003
HLA-B*14:01	0.003
HLA-B*15:16	0.003
HLA-B*15:31	0.003
HLA-B*15:37	0.003
HLA-B*35:02	0.003
HLA-B*35:03	0.003
HLA-B*39:10	0.003
HLA-B*39:24	0.003
HLA-B*41:02	0.003
HLA-B*42:02	0.003
HLA-B*50:01	0.003
HLA-B*73:01	0.003

## Sheet: 3I_Bergamo
Bergamo
Allele	Frequency
HLA-B*35	0.149
HLA-B*51	0.147
HLA-B*44	0.095
HLA-B*18	0.087
HLA-B*14	0.062
HLA-B*15	0.062
HLA-B*08:01	0.053
HLA-B*07	0.045
HLA-B*55	0.041
HLA-B*50:01	0.036
HLA-B*27	0.032
HLA-B*13	0.031
HLA-B*40	0.029
HLA-B*57	0.029
HLA-B*39	0.022
HLA-B*41	0.02
HLA-B*38	0.017
HLA-B*37	0.012
HLA-B*56	0.012
HLA-B*15:03	0.011
HLA-B*49:01	0.011
HLA-B*35:08	0.006
HLA-B*45:01	0.006
HLA-B*47:01	0.006
HLA-B*52:01	0.006
HLA-B*53:01	0.006
HLA-B*53:02	0.006
HLA-B*58	0.006
