# Supplementary material for: Signature Patterns of MHC Diversity in Three Gombe Communities of Wild Chimpanzees Reflect Fitness in Reproduction and Immune Defense against SIVcpz
Source: PLoS Biol. 2015 May 28;13(5):e1002144. doi: 10.1371/journal.pbio.1002144 (PMC4447270; doi:10.1371/journal.pbio.1002144)
Supplement: S2 Data — Included are MHC-B allele sequences (Exon 2 and Exon 3) for chimpanzee (Patr), human (HLA), orangutan (Popy), western gorilla (Gogo), bonobo (Papa), white-handed gibbon (Hyla), and African green monkey (Chsa). Exon 2 is 270 bases (positions 1–270), and Exon 3 is 276 bases (positions 271–546). (FAS) [file pbio.1002144.s002.fas]

>Patr-B*23:03
GCTCCCACTCCATGAAGTATTTCTACACCGCCGTGTCCCGGCCCGGCCGCGGGGAGCCCC
GCTTCATCTCAGTGGGCTACGTGGACGACACGCAGTTCGTGTGGTTCGACAGCGACGCCG
CGAGTCCGAGAGAGGAGCCGCGGGCGCCATGGATAGAGCAGGAGGGGCCGGAGTATTGGG
ACCGAGAGACACAGATCTCCAAGACCAACACACAGACTTACCGAGAGAACCTGCGGACCC
TGCTCCGCTACTACAACCAGAGCGAGGCCGGGTCTCACACCCTCCAGACGATGTATGGCT
GCGACGTGGGGCCGGACGGGCGCTTCCTCCGCGGGTACCGGCAGTATGCCTACGACGGCA
AGGATTACATCGCCCTGAACGAGGACCTGAGCTCCTGGACCGCGGCGGACACGGCGGCTC
AGATCACCCAGCGCAAGTGGGAGGCGGCCCGTTGGGCGGAGCAGCTGAGAGCCTACCTGG
AGGGCCTGTGCGTGGAGTGGCTCCGCAGATACCTGGAGAACGGGAAGGAGACGCTGCAGC
GCGCGG
>Patr-B*26:01
GCTCCCACTCCATGAGGTATTTCTACACCTCCGTGTCCCGGCCCGGCCGCGGGGAGCCCC
GCTTCATCACCGTGGGCTACGTGGACGACACCCAGTTCGTGAGGTTCGACAGCGACGCCG
CGAGTCCGAGGATGGAGCCCCGGGCGCCATGGATAGAGCAGGAGGGGCCGGAGTATTGGG
ACCGGGAGACACGGAACGTGAAGGCCTCCGCACTGACTGACCGAGAGAACCTGCGGACCC
TGCTCCGCTACTACAACCAGAGCGAGGCCGGGTCTCACACCCTCCAGACGATGTATGGCT
GCGACGTGGGGCCGGACGGGCGCCTCCTCCGCGGGTATGAGCAGTTCGCCTACGACGGCA
AGGATTACATCGCCCTGAACGAGGACCTGAGCTCCTGGACCGCGGCGGACACGGCGGCTC
AGATCACCCAGCGCAAGTGGGAGGCGGCCCGTGAGGCGGAGCAGCACAGAGCCTACCTGG
AGGGCCTGTGCGTGGACGGGCTCCGCAGATACCTGGAGAACGGGAAGGAGACGCTGCAGC
GCGCGG
>Patr-B*22:03
GCTCCCACTCCATGAAGTATTTCTACACCGCCGTGTCCCGGCCCGGCCGCGGGGAGCCCC
GCTTCATCACCGTGGGCTACGTGGACGACACGCAGTTCGTGTGGTTCGACAGCGACGCCG
CGAGTCCGAGGAAGGAGCCGCGGACGCCATGGATAGAGCAGGAGGGGCCGGAGTATTGGG
ACCGAGAGACACAGATCTCCAAGACCAACACACAGACTTACCGAGAGAGCCTGCGGAACC
TGCGCGGCTACTACAACCAGAGCGAGGCCGGGTCTCACACCCTCCAGACGATGTTTGGCT
GCGACGTGGGGCCGGACGGGCGCCTCCTCCGCGGGTATGAACAGCACGCCTACGACGGCA
AGGATTACATCGCCCTGAACGAGGACCTGAGCTCCTGGACCGCGGCGGACACGGCGGCTC
AGATCACCCAGCGCAAGTGGGAGGCGGCCCGTGCGGCGGAGCAGCTGAGAGCCTACCTGG
AGGGCGAGTGCGTGGAGTGGCTCCGCAGATACCTGGAGAACGGGAAGGAGACGCTGCAGC
GCGCGG
>Patr-B*25:01
GCTCCCACTCCATGAAGTATTTCTTAACATCCGTGTCCCGGCCCGGCCGCGGGGAGCCCC
GCTTCATCACCGTGGGCTACGTGGACGACACCCAGTTCGTGAGGTTCGACAGCGACGCCG
CGAGTCCGAGGATGGAGCCCCGGGCGCCATGGATAGAGCAGGAGGGGCCGGAGTATTGGG
ACCGGGAGACACGGAACATGAAGGCCTCCGCACAGACTTACCGAGAGAACCTGCGGATCG
CGCTCCGCTATTACAACCAGAGCGAGGACGGGTCTCACACTCTCCAGACGATGTATGGCT
GCGACGTGGGGCCGGACGGGCGCTTCCTCCGCGGGTACCGGCAGTTCGCCTACGACGGCA
AGGATTACATCGCCCTGAACGAGGACCTGAGCTCCTGGACCGCGGCGGACACGGCGGCTC
AGATCACCCAGCGCAAGTGGGAGGCGGCCCGTGAGGCGGAGCAGCGGAGAGCCTACCTGG
AGGGCCTGTGCGTGGAGTGGCTCCGCAGATACCTGGAGAACGGGAAGGAGACGCTGCAGC
GCGCGG
>Patr-B*17:02
GCTCCCACTCCATGAAGTATTTCTACACCTCCGTGTCCCGGCCCGGCCGCGGGGAGCCCC
GCTTCATCTCAGTGGGCTACGTGGACGACACGCAGTTCGTGAGGTTCGACAGCGACGCCG
CGAGTCCGAGGGTGGAGCCGCGGGCGCCGTGGATGGAGCAGGAGGGGCCTGAGTATTGCG
ACCGAGAGACACAGATCTTTAAGACCAACACACAGACTGACCGAGGGAGCCTGGGGAACC
TGCGCGGCTACTACAACCAGAGCGAGGCGGGGTCTCACACTCTCCAGACGATGTACGGCT
GCGACATGGGGCCGGACGGGCGCCTCCTCCGCGGGTATTACCAGTACGCCTACGATGGCA
AGGATTACCTTGCCCTGAACGAGGACCTGCGCTCCTGGACCGCGGCGGACACGCCGGCTC
AGATATCCCAGCGCAAGTTCGAGGCGGCCGGTGCGGCGGAGCAGTTGAGAGCCTACCTGG
AGGGCACGTGCGTGGAGTGGCTCCGCAGATACCTGGAGAACGGGAAGGAGATGCTGCAGC
GCGCGG
>Patr-B*17:03
GCTCCCACTCCATGAAGTATTTCTTCACATCCGTGTCCCGGCCCGGCCGCGGGGAGCCCC
GCTTCATCACCGTGGGCTACGTGGACGACACGCAGTTCGTGAGGTTCGACAGCGACGCCG
CGAGTCCGAGGGTGGAGCCGCGGGCGCCATGGATAGAGCAGGAGGGGCCGGAGTATTGGG
ACCGACAGACACAGATCTCCAAGACCAACGCACAGACTGACCGAGGGAGCCTGGGGAACC
TGCGCGGCTACTACAACCAGAGCGAGGCGGGGTCTCACACTCTCCAGACGATGTACGGCT
GCGACATGGGGCCGGACGGGCGCCTCCTCCGCGGGTATTACCAGTACGCCTACGATGGCA
AGGATTACCTTGCCCTGAACGAGGACCTGCGCTCCTGGACCGCGGCGGACACGCCGGCTC
AGATATCCCAGCGCAAGTTCGAGGCGGCCGGTGCGGCGGAGCAGTTGAGAGCCTACCTGG
AGGGCACGTGCGTGGAGTGGCTCCGCAGATACCTGGAGAACGGGAAGGAGATGCTGCAGC
GCGCGG
>Patr-B*18:01
GCTCCCACTCCATGAAGTATTTCTTCACATCCGTGTCCCGGCCCGGCCGCGGGGAGCCCC
GCTTCATCACCGTGGGCTACGTGGACGATACCCAGTTCGTGAGGTTCGACAGCGACGCCG
CGAGTCCGAGGATGGAGCCCCGGGCGCCATGGATAGAGCAGGAGGGGCCGGAGTATTGGG
ACCGGGAGACACGGAACGTGAAGGCCTCCGCACAGACTGACCGAGAGAACCTGCGGATCG
CGCTCCGCTACTACAACCAGAGCGAGGCCGGTTCTCACATCATCCAGAGGATGTACGGCT
GCGACGTGGGGCCGGACGGGCGCCTCCTCCGCGGGTATTACCAGTCCGCCTACGACGGCA
AGGATTACATCGCCCTGAACGAGGACCTGAGCTCCTGGACCGCGGCGGACACCGCGGCTC
AGATCACCCAGCGCAAGTGGGAGGCGGCCCGTGAGGCGGAGCAGCGGAGAGCCTACCTGG
AGGGCACGTGCGTGGAGTGGCTCCGCAGATACCTGGAGAACGGGAAGGAGACGCTGCAGC
GCGCGG
>Patr-B*28:01
GCTCCCACTCCATGAGGTATTTCTACACCTCCGTGTCCCGGCCCGGCCGCGGGGAGCCCC
GCTTCATCACCGTGGGCTACGTGGACGACACGCAGTTCGTGAGGTTCGACAGCGACGCCG
CGAGTCCGAGAGAGGAGCCGCGGGCGCCGTGGATGGAGCAGGAGGGGCCTGAGTATTGGG
ACCGGAACACACAGATCTTCAAGGCCCAGGCACAGACTGACCGAGTGGGCCTGGGGAACC
TGCGCGGCTACTACAACCAGAGCGAGGCCGGGTCTCACACCTGGCAGACGATGTATGGCT
GCGACGTGGGGCCGGACGGGCGCCTCCTCCGCGGGTATTACCAGCACGCCTACGACGGCA
AGGATTACATCGCCCTGAACGAGGACCTGAGCTCCTGGACCGCGGCGGACACGGCGGCTC
AGATCACCCAGCGCAAGTGGGAGGCGGCCCGTGCGGCGGAGCAGCGGAGAGCCTACCTGG
AGGGCACGTGCGTGGAGTGGCTCCGCAGATACCTGGAGAACGGGAAGGAGACGCTGCAGC
GCGCGG
>Patr-B*23:04
GCTCCCACTCCATGAAGTATTTCTACACCGCCGTGTCCCGGCCCGGCCGCGGGGAGCCCC
GCTTCATCTCAGTGGGCTACGTGGACGACACGCAGTTCGTGTGGTTCGACAGCGACGCCG
CGAGTCCGAGAGAGGAGCCGCGGGCGCCATGGATAGAGCAGGAGGGGCCGGAGTATTGGG
ACCGAGAGACACAGATCTCCAAGACCAACGCACAGACTGACCGAGAGAGCCTGCGGAACC
TGCGCGGCTACTACAACCAGAGCGAGGCCGGGTCTCACACCCTCCAGACGATGTATGGCT
GCGACGTGGGGCCGGACGGGCGCTTCCTCCGCGGGTACCGGCAGTTCGCCTACGACGGCA
AGGATTACATCGCCCTGAACGAGGACCTGAGCTCCTGGACCGCGGCGGACACGGCGGCTC
AGATCACCCAGCGCAAGTGGGAGGCGGCCCGTGTGGCGGAGCAGCACAGAGCCTACCTGG
AGGGCCTGTGCGTGGAGTGGCTCCGCAGATACCTGGAGAACGGGAAGGAGACGCTGCAGC
GCGCGG
>Patr-B*06:03
GCTCCCACTCCATGAGGTATTTCTACACCGCCGTGTCCCGGCCCGGCCGCGGGGAGCCCC
GCTTCATCTCAGTGGGCTACGTGGACGACACCCAGTTCGTGAGGTTCGACAGCGACGCCG
CGAGTCCGAGGATGGAGCCCCGGGCGCCATGGATAGAGCAGGAGGGGCCGGAGTATTGGG
ACCGGGAGACACGGAACGTGAAGGCCTCCGCACAGACTGACCGAGGGAGCCTGCGGAACC
TGCGCGGCTACTACAACCAGAGCGAGGCCGGGTCTCACACCTGGCAGACGATGTATGGCT
GCGACGTGGGGCCGGACGGGCGCCTCCTCCGCGGGTATGACCAGTACGCCTACGACGGCA
AGGATTACATCGCCCTGAACGAGGACCTGAGCTCCTGGACCGCGGCGGACACGGCGGCTC
AGATCACCCAGCGCAAGTGGGAGGCGGCCCGTGTGGCGGAGCAGTGGAGAGCCTACCTGG
AGGGCCTGTGCGTGGAGTGGCTCCGCAGATACCTGGAGAACGGGAAGGAGACGCTGCAGC
GCGCGG
>Patr-B*22:04
GCTCCCACTCCATGAAGTATTTCTACACCGCCGTGTCCCGGCCCGGCCGCGGGGAGCCCC
GCTTCATCACCGTGGGCTACGTGGACGACACGCAGTTCGTGTGGTTCGACAGCGACGCCG
CGAGTCCGAGGAAGGAGCCGCGGACGCCATGGATAGAGCAGGAGGGGCCGGAGTATTGGG
ACCGAGAGACACAGATCTCCAAGACCAACACACAGACTTACCGAGAGAGCCTGCGGAACC
TGCGCGGCTACTACAACCAGAGCGAGGCCGGGTCTCACACCCTCCAGACGATGTTTGGCT
GCGACGTGGGGCCGGACGGGCGCCTCCTCCGCGGGTATGAGCAGTACGCCTACGACGGCA
AGGATTACATCGCCCTGAACGAGGACCTGAGCTCCTGGACCGCGGCGGACACGGCGGCTC
AGATCACCCAGCGCAAGTGGGAGGCGGCCCGTGCGGCGGAGCAGCTGAGAGCCTACCTGG
AGGGCGAGTGCGTGGAGTGGCTCCGCAGATACCTGGAGAACGGGAAGGAGACGCTGCAGC
GCGCGG
>Patr-B*22:05
GCTCCCACTCCATGAAGTATTTCTACACCGCCGTGTCCCGGCCCGGCCGCGGGGAGCCCC
GCTTCATCACCGTGGGCTACGTGGACGACACGCAGTTCGTGTGGTTCGACAGCGACGCCG
CGAGTCCGAGGAAGGAGCCGCGGACGCCATGGATAGAGCAGGAGGGGCCGGAGTATTGGG
ACCGAGAGACACAGATCTCCAAGACCAACACACAGACTTACCGAGAGAGCCTGCGGAACC
TGCGCGGCTACTACAACCAGAGCGAGGCCGGGTCTCACACCCTCCAGAGGATGTATGGCT
GCGACGTGGGGCCGGACGGGCGCCTCCTCCGCGGGTATGAACAGCACGCCTACGACGGCA
AGGATTACATCGCCCTGAACGAGGACCTGAGCTCCTGGACCGCGGCGGACACGGCGGCTC
AGATCACCCAGCGCAAGTGGGAGGCGGCCCGTGCGGCGGAGCAGCTGAGAGCCTACCTGG
AGGGCGAGTGCGTGGAGTGGCTCCGCAGATACCTGGAGAACGGGAAGGAGACGCTGCAGC
GCGCGG
>Patr-B*28:02
GCTCCCACTCCATGAGGTATTTCTACACCTCCGTGTCCCGGCCCGGCCGCGGGGAGCCCC
GCTTCATCACCGTGGGCTACGTGGACGACACGCAGTTCGTGAGGTTCGACAGCGACGCCG
CGAGTCCGAGAGAGGAGCCGCGGGCGCCGTGGATGGAGCAGGAGGGGCCTGAGTATTGGG
ACCGGAACACACAGATCTGCAAGGCCCAGGCACAGACTGACCGAGTGGGCCTGGGGAACC
TGCGCGGCTACTACAACCAGAGCGAGGCCGGGTCTCACACCTGGCAGACGATGTATGGCT
GCGACGTGGGGCCGGACGGGCGCCTCCTCCGCGGGTATTACCAGCACGCCTACGACGGCA
AGGATTACATCGCCCTGAACGAGGACCTGAGCTCCTGGACCGCGGCGGACACGGCGGCTC
AGATCACCCAGCGCAAGTGGGAGGCGGCCCGTGCGGCGGAGCAGCTGAGAGCCTACCTGG
AGGGCACGTGCGTGGAGTGGCTCCGCAGATACCTGGAGAACGGGAAGGAGACGCTGCAGC
GCGCGG
>Patr-B*23:05
GCTCCCACTCCATGAAGTATTTCTACACCGCCGTGTCCCGGCCCGGCCGCGGGGAGCCCC
GCTTCATCTCAGTGGGCTACGTGGACGACACGCAGTTCGTGTGGTTCGACAGCGACGCCG
CGAGTCCGAGAGAGGAGCCGCGGGCGCCATGGATAGAGCAGGAGGGGCCGGAGTATTGGG
ACCGAGAGACACAGATCTCCAAGACCAACACACAGACTTACCGAGAGAACCTGCGGATCG
CGCTCCGCTACTACAACCAGAGCGAGGCCGGGTCTCACACCCTCCAGACGATGTATGGCT
GCGACGTGGGGCCGGACGGGCGCTTCCTCCGCGGGTACCGGCAGTTCGCCTACGACGGCA
AGGATTACATCGCCCTGAACGAGGACCTGAGCTCCTGGACCGCGGCGGACACGGCGGCTC
AGATCACCCAGCGCAAGTGGGAGGCGGCCCGTGTGGCGGAGCAGCACAGAGCCTACCTGG
AGGGCCTGTGCGTGGAGTGGCTCCGCAGATACCTGGAGAACGGGAAGGAGACGCTGCAGC
GCGCGG
>Patr-B*38:01
GCTCCCACTCCATGAAGTATTTCTACACCGCCGTGTCCCGGCCCGGCCGCGGGGAGCCCC
GCTTCATCTCAGTGGGCTACGTGGACGACACGCAGTTCGTGAGGTTCGACAGCGACGCCG
CGAGTCCGAGAGAGGAGCCGCGGGCGCCATGGATAGAGCAGGAGGGGCCGGAGTATTGGG
ACCGAGAGACACAGATCTCCAAGACCAACGCACAGACTGACCGAGAGAGCCTGCGGAACC
TGCGCGGCTACTACAACCAGAGCGAGGCCGGGTCTCACACCTGGCAGACGATGTATGGCT
GCGACGTGGGGCCGGACGGGCGCCTCCTCCGCGGGTATGACCAGTCCGCCTACGACGGCA
AGGATTACATCGCCCTGAACCAGGACCTGAGCTCCTGGACCGCGGCGGACACCGCGGCTC
AGATCACCCAGCGCAAGTGGGAGGCGGCCCGTGTGGCGGAGCAGCTGAGAGCCTACCTGG
AGGGCACGTGCGTGGAGTGGCTCCGCAGATACCTGGAGAACGGGAAGGAGACGCTGCAGC
GCGCGG
>Patr-B*39:01
GCTCCCACTCCATGAAGTATTTCTACACCGCCGTGTCCCGGCCCGGCCGCGGGGAGCCCC
GCTTCATCACCGTGGGCTACGTGGACGACACGCAGTTCGTGTGGTTCGACAGCGACGCCG
CGAGTCCGAGGAAGGAGCCGCGGACGCCATGGATAGAGCAGGAGGGGCCGGAGTATTGGG
ACCGAGAGACACAGATCTCCAAGACCAACACACAGACTTACCGAGAGAGCCTGCGGAACC
TGCGCGGCTACTACAACCAGAGCGAGGCCGGTTCTCACATCATCCAGAGGATGTACGGCT
GCGACATGGGGCCGGACGGGCGCCTCCTCCGCGGGTATGACCAGTACGCCTACGACGGCA
AGGATTACATCGCCCTGAACGAGGACCTGAGCTCCTGGACCGCGGCGGACACCGCGGCTC
AGATCACCCAGCGCAAGTGGGAGGCGGCCCGTGAGGCGGAGCAGCGGAGAGCCTACCTGG
AGGGCACGTGCGTGGAGTGGCTCCGCAGATACCTGGAGAACGGGAAGGAGACGCTGCAGC
GCGCGG
>Patr-B*11:01
GCTCCCACTCCATGAGGTATTTCTACACCTCCGTGTCCCGGCCCGGCCGCGGGGAGCCCC
GCTTCATCTCAGTGGGCTACGTGGACGACACGCAGTTCGTGAGGTTCGACAGCGACGCCG
CGAGTCCGAGAGAGGAGCCGCGGGCGCCGTGGATGGAGCAGGAGGGGCCTGAGTATTGGG
ACCGGAACACACAGATCTACAAGGCCCAGGCACAGACTGACCGAGTGGGCCTGGGGAACC
TGCGCGGCTACTACAACCAGAGCGAGGCCGGGTCTCACACCTGGCAGACGATGTATGGCT
GCGACGTGGGGCCGGACGGGCGCCTCCTCCGCGGGTATGACCAGTACGCCTACGACGGCA
AGGATTACATCGCCCTGAACGAGGACCTGAGCTCCTGGACCGCGGCGGACACGGCGGCTC
AGATCACCCAGCGCAAGTGGGAGGCGGCCCGTGAGGCGGAGCAGCGGAGAGCCTACCTGG
AGGGCCTGTGCGTGGAGTGGCTCCGCAGATACCTGGAGAACGGGAAGGAGACGCTGCAGC
GCGCGG
>Patr-B*11:02
GCTCCCACTCCATGAGGTATTTCTACACCTCCGTGTCCCGGCCCGGCCGCGGGGAGCCCC
GCTTCATCTCAGTGGGCTACGTGGACGACACGCAGTTCGTGAGGTTCGACAGCGACGCCG
CGAGTCCGAGAGAGGAGCCGCGGGCGCCGTGGATGGAGCAGGAGGGGCCTGAGTATTGGG
ACCGGAACACACAGATCTACAAGGCCCAGGCACAGACTGACCGAGTGGGCCTGGGGAACC
TGCGCGGCTACTACAACCAGAGCGAGGCCGGGTCTCACACCTGGCAGACGATGTATGGCT
GCGACGTGGGGCCGGACGGGCGCCTCCTCCGCGGGTATGACCAGTACGCCTACGACGGCA
AGGATTACATCGCCCTGAACGAGGACCTGAGCTCCTGGACCGCGGCGGACACGGCGGCTC
AGATCACCCAGCGCAAGTGGGAGGCGGCCCGTGTGGCGGAGCAGTGGAGAGCCTACCTGG
AGGGCCTGTGCGTGGAGTGGCTCCGCAGATACCTGGAGAACGGGAAGGAGACGCTGCAGC
GCGCGG
>Patr-B*12:01
------------------------------------------------------------
------------------------------------------GGTTCGACAGCGACGCCG
CGAGTCCGAGAGAGGAGCCGCGGGCGCCGTGGATGGAGCAGGAGGGGCCTGAGTATTGGG
ACCGGAACACACAGATCTACAAGGCCCAGGCACAGACTGACCGAGGGAGCCTGGGGAACC
TGCGCGGCTACTACAACCAGAGCGAGGCCGGGTCTCACACCCTCCAGAGGATGTATGGCT
GCGACGTGGGGCCGGACGGGCGCCTCCTCCGCGGGTATTACCAGGACGCCTACGACGGCA
AGGATTACATCGCCCTGAACGAGGACCTGAGCTCCTGGACCGCGGCGGACACGGCGGCTC
AGATCACCCAGCGCAAGTGGGAGGCGGCCCGTGTGGCGGAGCAGCACAGAGCCTACCTGG
AGGGCCTGTGCGTGGAGTGGCTCCGCAGATACCTGGAGAACGGGAAGGAGACGCTGCAGC
GCGCGG
>Patr-B*12:02
GCTCCCACTCCATGAGGTATTTCTACACCTCCGTGTCCCGGCCCGGCCGCGGGGAGCCCC
GCTTCATCTCAGTGGGCTACGTGGACGACACGCAGTTCGTGAGGTTCGACAGCGACGCCG
CGAGTCCGAGAGAGGAGCCGCGGGCGCCGTGGATGGAGCAGGAGGGGCCTGAGTATTGGG
ACCGGAACACACAGATCTGCAAGGCCCAGGCACAGACTGACCGAGGGAGCCTGGGGAACC
TGCGCGGCTACTACAACCAGAGCGAGGCCGGGTCTCACACCCTCCAGAGGATGTATGGCT
GCGACGTGGGGCCGGACGGGCGCCTCCTCCGCGGGTATTACCAGGACGCCTACGACGGCA
AGGATTACATCGCCCTGAACGAGGACCTGAGCTCCTGGACCGCGGCGGACACGGCGGCTC
AGATCACCCAGCGCAAGTGGGAGGCGGCCCGTGTGGCGGAGCAGCACAGAGCCTACCTGG
AGGGCCTGTGCGTGGAGTGGCTCCGCAGATACCTGGAGAACGGGAAGGAGACGCTGCAGC
GCGCGG
>Patr-B*21:01
GCTCCCACTCCATGAAGTATTTCTACACCGCCGTGTCCCGGCCCGGCCGCGGGGAGCCCC
GCTTCATCACCGTGGGCTACGTGGACGACACGCAGTTCGTGTGGTTCGACAGCGACGCCG
CGAGTCCGAGGATGGAGCCCCGGGCGCCATGGATAGAGCAGGAGGGGCCGGAGTATTGGG
ACCGACAGACACAGATCTCCAAGACCAACACACAGACTTACCGAGAGAGCCTGCGGAACC
TGCGCGGCTACTACAACCAGAGCGAGGCCGGGTCTCACACCATCCAGACGATGTATGGCT
GCGACGTGGGGCCGGACGGGCGCTTCCTCCGCGGGTACCGGCAGTTCGCCTACGACGGCA
AGGATTACATCGCCCTGAACGAGGACCTGAGCTCCTGGACCGCGGCGGACACGGCGGCTC
AGATCACCCAGCGCAAGTGGGAGGCGGCCCGTTGGGCGGAGCAGCTGAGAGCCTACCTGG
AGGGCCTGTGCGTGGAGTGGCTCCGCAGATACCTGGAGAACGGGAAGGAGACGCTGCAGC
GCGCGG
>Patr-B*23:02
GCTCCCACTCCATGAAGTATTTCTACACCGCCGTGTCCCGGCCCGGCCGCGGGGAGCCCC
GCTTCATCTCAGTGGGCTACGTGGACGACACGCAGTTCGTGTGGTTCGACAGCGACGCCG
CGAGTCCGAGAGAGGAGCCGCGGGCGCCATGGATAGAGCAGGAGGGGCCGGAGTATTGGG
ACCGAGAGACACAGATCTCCAAGACCAACACACAGACTTACCGAGAGAACCTGCGGATCG
CGCTCCGCTACTACAACCAGAGCGAGGCCGGGTCTCACACCCTCCAGACGATGTATGGCT
GCGACGTGGGGCCGGACGGGCGCTTCCTCCGCGGGTACCGGCAGTTCGCCTACGACGGCA
AGGATTACATCGCCCTGAACGAGGACCTGAGCTCCTGGACCGCGGCGGACACGGCGGCTC
AGATCACCCAGCGCAAGTGGGAGGCGGCCCGTTGGGCGGAGCAGCTGAGAGCCTACCTGG
AGGGCCTGTGCGTGGAGTGGCTCCGCAGATACCTGGAGAACGGGAAGGAGACGCTGCAGC
GCGCGG
>Patr-B*27:01
GCTCCCACTCCATGAGGTATTTCTACACCTCCGTGTCCCGGCCCGGCCGCGGGGAGCCCC
GCTTCATCACCGTGGGCTACGTGGACGACACCCAGTTCGTGAGGTTCGACAGCGACGCCG
CGAGTCCGAGGATGGAGCCCCGGGCGCCATGGATAGAGCAGGAGGGGCCGGAGTATTGGG
ACCGGGAGACACGGAACGTGAAGGCCTCCGCACAGACTGACCGAGGGAGCCTGCGGAACC
TGCGCGGCTACTACAACCAGAGCGAGGCCGGGTCTCACACCCTCCAGACGATGTATGGCT
GCGACGTGGGGCCGGACGGGCGCCTCCTCCGCGGGTATTACCAGTACGCCTACGACGGCA
AGGATTACATCGCCCTGAACGAGGACCTGAGCTCCTGGACCGCGGCGGACACGGCGGCTC
AGATCACCCAGCGCAAGTGGGAGGCGGCCCGTGTGGCGGAGCAGTGGAGAGCCTACCTGG
AGGGCCTGTGCGTGGAGTGGCTCCGCAGATACCTGGAGAACGGGAAGGAGACGCTGCAGC
GCGCGG
>Patr-B*30:01
GCTCCCACTCCATGAAGTATTTCTACACCGCCGTGTCCCGGCCCGGCCGCGGGGAGCCCC
GCTTCATCACCGTGGGCTACGTGGACGACACGCAGTTCGTGTGGTTCGACAGCGACGCCG
CGAGTCCGAGGAAGGAGCCGCGGACGCCATGGATAGAGCAGGAGGGGCCGGAGTATTGGG
ACCGAGAGACACAGATCTCCAAGACCAACGCACAGACTTACCGAGAGAACCTGCGGATCG
CGCTCCGCTACTACAACCAGAGCGAGGCCGGTTCTCACATCATCCAGAGGATGTACGGCT
GCGACATGGGGCCGGACGGGCGCCTCCTCCGCGGGTATGACCAGTACGCCTACGACGGCA
AGGATTACATCGCCCTGAACGAGGACCTGAGCTCCTGGACCGCGGCGGACACGGCGGCTC
AGATCACCCAGCGCAAGTGGGAGGCGGCCCGTTGGGCGGAGCAGCACAGAGCCTACCTGG
AGGGCGAGTGCGTGGAGTGGCTCCGCAGATACCTGGAGAACGGGAAGGAGACGCTGCAGC
GCGCGG
>Patr-B*01:01
GCTCCCACTCCATGAGGTATTTCTACACCTCCGTGTCCCGGCCCGGCCGCGGGGAGCCCC
GCTTCATCACCGTGGGCTACGTGGACGACACCCAGTTCGTGAGGTTCGACAGCGACGCCG
CGAGTCCGAGGATGGAGCCCCGGGCGCCATGGATAGAGCAGGAGGGGCCGGAGTATTGGG
ACCGGGAGACACGGAATATGAAGGCCTCCGCACAGACTGACCGAGAGAACCTGCGGATCG
CGCTCCGCTACTACAACCAGAGCGAGGCCGGGTCTCACACCTGGCAGACGATGTATGGCT
GCGACATGGGGCCGGACGGGCGCCTCCTCCGCGGGTATGGCCAGTACGCCTACGACGGCA
AGGATTACATCGCCCTGAACGAGGACCTGAGCTCCTGGACCGCGGCGGACACCGCGGCTC
AGATCACCCAGCGCAAGTGGGAGGCGGCCCGTGAGGCGGAGCAGCGGAGAGCCTACCTGG
AGGGCACGTGCGTGGAGTGGCTCCGCAGATACCTGGAGAACGGGAAGGAGACGCTGCAGC
GCGCGG
>Patr-B*02:01
GCTCCCACTCCATGAAGTATTTCTACACCGCCGTGTCCCGGCCCGGCCGCGGGGAGCCCC
GCTTCATCTCAGTGGGCTACGTGGACGACACGCAGTTCGTGTGGTTCGACAGCGACGCCG
CGAGTCCGAGAGAGGAGCCGCGGGCGCCATGGATAGAGCAGGAGGGGCCGGAGTATTGGG
ACCGAGAGACACAGATCTCCAAGACCAACGCACAGACTTACCGAGAGAGCCTGCGGAACC
TGCGCGGCTACTACAACCAGAGCGAGGCCGGTTCTCACATCATCCAGAGGATGTACGGCT
GCGACATGGGGCCGGACGGGCGCCTCCTCCGCGGGTATGAGCAGTACGCCTACGACGGCA
AGGATTACATCGCCCTGAACGAGGACCTGAGCTCCTGGACCGCGGCGGACACCGCGGCTC
AGATCACCCAGCGCAAGTGGGAGGCGGCCCGTTGGGCGGAGCAGCTGAGAGCCTACCTGG
AGGGCACGTGCGTGGAGTGGCTCCGCAGATACCTGGAGAACGGGAAGGAGACGCTGCAGC
GCGCGG
>Patr-B*03:01
GCTCCCACTCCATGAGGTATTTCGACACCGCCGTGTCCCGGCCCGGCCGCGGGGAGCCCC
GCTTCATCACCGTGGGCTACGTGGACGACACCCAGTTCGTGAGGTTCGACAGCGACGCCG
CGAGTCCGAGGATGGAGCCCCGGGCGCCATGGATAGAGCAGGAGGGGCCGGAGTATTGGG
ACCGGGAGACACGGAACGTGAAGGCCTCCGCACAGACTGACCGAGAGAACCTGCGGATCG
CGCTCCGCTACTACAACCAGAGCGAGGCCGGGTCTCACACCTGGCAGACGATGTTTGGCT
GCGACATGGGGCCGGACGGGCGCCTCCTCCGCGGGTATTACCAGTACGCCTACGACGGCA
AGGATTACATCGCCCTGAACGAGGACCTGAGCTCCTGGACCGCGGCGGACACGGCGGCTC
AGATCACCCAGCGCAAGTGGGAGGCGGCCCGTGCGGCGGAGCAGCTGAGAGCCTACCTGG
AGGGCACGTGCGTGGAGTGGCTCCGCAGATACCTGGAGAACGGGAAGGAGACGCTGCAGC
GCGCGG
>Patr-B*04:01
GCTCCCACTCCATGAAGTATTTCTACACCGCCGTGTCCCGGCCCGGCCGCGGGGAGCCCC
GCTTCATCACCGTGGGCTACGTGGACGACACGCAGTTCGTGTGGTTCGACAGCGACGCCG
CGAGTCCGAGGAAGGAGCCGCGGACGCCATGGATAGAGCAGGAGGGGCCGGAGTATTGGG
ACCGAGAGACACAGATCTCCAAGACCAACGCACAGACTTACCGAGTGGGCCTGCGGAACC
TGCTCCGCTACTACAACCAGAGCGAGGCCGGGTCTCACACCTGGCAGACGATGTTTGGCT
GCGACGTGGGGCCGGACGGGCGCCTCCTCCGCGGGTACCGGCAGTATGCCTACGACGGCA
AGGATTACATCGCCCTGAACCAGGACCTGAGCTCCTGGACCGCGGCGGACACCGCGGCTC
AGATCACCCAGCGCAAGTGGGAGGCGGCCCGTGTGGCGGAGCAGCTGAGAGCCTACCTGG
AGGGCACGTGCGTGGAGTGGCTCCGCAGATACCTGGAGAACGGGAAGGAGACGCTGCAGC
GCGCGG
>Patr-B*05:01
GCTCCCACTCCATGAAGTATTTCTACACCGCCGTGTCCCGGCCCGGCCGCGGGGAGCCCC
GCTTCATCTCAGTGGGCTACGTGGACGACACGCAGTTCGTGTGGTTCGACAGCGACGCCG
CGAGTCCGAGAGAGGAGCCGCGGGCGCCATGGATAGAGCAGGAGGGGCCGGAGTATTGGG
ACCGAGAGACACAGATCTCCAAGACCAACGCACAGACTTACCGAGAGAGCCTGCGGAACC
TGCGCGGCTACTACAACCAGAGCGAGGCCGGTTCTCACATCATCCAGAGGATGTACGGCT
GCGACATGGGGCCGGACGGGCGCCTCCTCCGCGGGTATGAGCAGTACGCCTACGACGGCA
AGGATTACATCGCCCTGAACCAGGACCTGAGCTCCTGGACCGCGGCGGACACCGCGGCTC
AGATCACCCAGCGCAAGTGGGAGGCGGCCCGTTGGGCGGAGCAGCTGAGAGCCTACCTGG
AGGGCACGTGCGTGGAGTGGCTCCGCAGATACCTGGAGAACGGGAAGGAGACGCTGCAGC
GCGCGG
>Patr-B*05:02
GCTCCCACTCCATGAAGTATTTCTACACCGCCGTGTCCCGGCCCGGCCGCGGGGAGCCCC
GCTTCATCTCAGTGGGCTACGTGGACGACACGCAGTTCGTGTGGTTCGACAGCGACGCCG
CGAGTCCGAGAGAGGAGCCGCGGGCGCCATGGATAGAGCAGGAGGGGCCGGAGTATTGGG
ACCGAGAGACACAGATCTCCAAGACCAACGCACAGACTTACCGAGAGAGCCTGCGGAACC
TGCGCGGCTACTACAACCAGAGCGAGGCCGGTTCTCACATCATCCAGAGGATGTACGGCT
GCGACATGGGGCCGGACGGGCGCCTCCTCCGCGGGTATGAGCAGTACGCCTACGACGGCA
AGGATTACATCGCCCTGAACCAGGACCTGAGCTCCTGGACCGCGGCGGACACCGCGGCTC
AGATCACCCAGCGCAAGTGGGAGGCGGCCCGTAGGGCGGAGCAGCTGAGAGCCTACCTGG
AGGGCACGTGCGTGGAGTGGCTCCGCAGATACCTGGAGAACGGGAAGGAGACGCTGCAGC
GCGCGG
>Patr-B*08:02
GCTCCCACTCCATGAGGTATTTCTACACCGCCATGTCCCGGCCCGGCCGCGGGGAGCCCC
GCTTCATCGCAGTAGGCTATGTGGACGACACCCAGTTCGTGAGGTTCGACAGCGACGCCG
CGATTCCGAGGATGGAGCCGCGGGCGCCATGGATAGAGCAGGAGGGGCCGGAGTATTGGG
ACCGAGAGACACAGATCTCCAAGACCAACGCACAGACTTACCGAGTGGGCCTGCGGAACC
TGCGCGGCTACTACAACCAGAGCGAGGCCGGGTCTCACACCTGGCAGACGATGTATGGCT
GCGACGTGGGGCCGGACGGGCGCCTCCTCCGCGGGTACCGGCAGTTCGCCTACGACGGCA
AGGATTACATCGCCCTGAACAAGGACCTGAGCTCCTGGACCGCGGCGGACACCGCGGCTC
AGATCACCCAGCGCAAGTGGGAGGCGGCCCGTTGGGCGGAGCAGCTGAGAGCCTACCTGG
AGGGCACGTGCGTGGAGTGGCTCCGCAGATACCTGGAGAACGGGAAGGAGACGCTGCAGC
GCGCGG
>Patr-B*09:01
GCTCCCACTCCATGAGGTATTTCTACACCTCCGTGTCCCGGCCCGGCCGCGGGGAGCCCC
GCTTCATCACCGTGGGCTACGTGGACGACACCCAGTTCGTGAGGTTCGACAGCGACGCCG
CGAGTCCGAGGATGGAGCCCCGGGCGCCATGGATAGAGCAGGAGGGGCCGGAGTATTGGG
ACCGGGAGACACGGAATATGAAGGCCTCCGCACAGACTGACCGAGAGAACCTGCGGATCG
CGCTCCGCTACTACAACCAGAGCGAGGCCGGTTCTCACATCATCCAGAGGATGTACGGCT
GCGACATGGGGCCGGACGGGCGCCTCCTCCGCGGGTATTACCAGTACGCCTACGACGGCA
AGGATTACATCGCCCTGAACGAGGACCTGAGCTCCTGGACCGCGGCGGACACGGCGGCTC
AGATCACCCAGCGCAAGTGGGAGGCGGCCCGTGCGGCGGAGCAGCGGAGAGCCTACCTGG
AGGGCACGTGCGTGGAGTGGCTCCGCAGATACCTGGAGAACGGGAAGGAGACGCTGCAGC
GCGCGG
>Patr-B*10:01
GCTCCCACTCCATGAGGTATTTCTACACCTCCGTGTCCCGGCCCGGCCGCGGGGAGCCCC
GCTTCATCACCGTGGGCTACGTGGACGACACCCAGTTCGTGAGGTTCGACAGCGACGCCG
CGAGTCCGAGGATGGAGCCCCGGGCGCCATGGATAGAGCAGGAGGGGCCGGAGTATTGGG
ACCGGGAGACACGGAATATGAAGGCCTCCGCACAGACTGACCGAGAGAACCTGCGGATCG
CGCTCCGCTACTACAACCAGAGCGAGGCCGGGTCTCACACCTGGCAGACGATGTATGGCT
GCGACATGGGGCCGGACGGGCGCCTCCTCCGCGGGTATGGCCAGTACGCCTACGACGGCA
AGGATTACATCGCCCTGAACGAGGACCTGAGCTCCTGGACCGCGGCGGACACCGCGGCTC
AGATCACCCAGCGCAAGTGGGAGGCGGCCCGTGAGGCGGAGCAGCGGAGAGCCTACCTGG
AGGGCACGTGCGTGGAGTGGCTCCGCAGATACCTGGAGAACGGGAAGGAGACGCTACAGC
GCGCGG
>Patr-B*13:01
GCTCCCACTCCATGAGGTATTTCTACACCTCCGTGTCCCGGCCCGGCCGCGGGGAGCCCC
GCTTCATCTCAGTGGGCTACGTGGACGACACGCAGTTCGTGAGGTTCGACAGCGACGCCG
CGAGTCCGAGAGAGGAGCCGCGGGCGCCGTGGATGGAGCAGGAGGGGCCTGAGTATTGGG
ACCGGAACACACAGATCTACAAGGCCCAGGCACAGACTGACCGAGTGAGCCTGGGGAACC
TGCGCGGCTACTACAACCAGAGCGAGGCCGGGTCTCACACTCTCCAGTCGATGTATGGCT
GCGACGTGGGGCCGGACGGGCGCCTCCTCCGCGGGTATGAGCAGTACGCCTACGACGGCA
AGGATTACATCGCCCTGAACCAGGACCTGAGCTCCTGGACCGCGGCGGACACCGCGGCTC
AGATCACCCAGCGCAAGTGGGAGGCGGCCCGTGTGGCGGAGCAGCGGAGAGCCTACCTGG
AGGGCACGTGCGTGGAGTGGCTCCGCAGATACCTGGAGAACGGGAAGGAGACGCTGCAGC
GCGCGG
>Patr-B*14:01
GCTCCCAATCCATGAGGTATTTCTACACCGCCATGTCCCGGCCCGGCCGCGGGGAGCCCC
GCTTCATCGCAGTAGGCTATGTGGACGACACCCAGTTCGTGAGGTTCGACAGCGACGCCG
CGATTCCGAGGATGGAGCCGCGGGCGCCATGGATAGAGCAGGAGGGGCCGGAGTATTGGG
ACCGGAACACACAGGGCATCAAGACGCAGGCACAGACTGACCGAGAGAACCTGCGGACCC
TGCTCCGCTACTACAACCAGAGCGAGGCCGGGTCTCACACTCTCCAGTCGATGTATGGCT
GCGACATGGGGCCGGACGGGCGCCTCCTCCGCGGGTATGACCAGTACGCCTACGACGGCA
AGGATTACATCGCCCTGAACAAGGACCTGAGCTCCTGGACCGCGGCGGACACCGCGGCTC
AGATCACCCAGCGCAAGTGGGAGGCGGCCCGTGTGGCGGAGCAGCTGAGAGCCTACCTGG
AGGGCACGTGCGTGGAGTGGCTCCGCAGATACCTGGAGAACGGGAAGGAGACGCTGCAGC
GCGCGG
>Patr-B*16:01:01
GCTCCCACTCCATGAAGTATTTCTACACCGCCGTGTCCCGGCCCGGCCGCGGGGAGCCCC
GCTTCATCACCGTGGGCTACGTGGACGACACGCAGTTCGTGTGGTTCGACAGCGACGCCG
CGAGTCCGAGGAAGGAGCCGCGGACGCCATGGATAGAGCAGGAGGGGCCGGAGTATTGGG
ACCGAGAGACACAGATCTCCAAGACCAACGCACAGACTGACCGAGTGAGCCTGCGGAACC
TGCTCCGCTACTACAACCAGAGCGAGGCCGGGTCTCACACCTGGCAGACGATGTTTGGCT
GCGACGTGGGGCCGGACGGGCGCCTCCTCCGCGGGTACCGGCAGTATGCCTACGACGGCA
AGGATTACATCGCCCTGAACCAGGACCTGAGCTCCTGGACCGCGGCGGACACCGCGGCTC
AGATCACCCAGCGCAAGTGGGAGGCGGCCCGTGTGGCGGAGCAGCTGAGAGCCTACCTGG
AGGGCACGTGCGTGGAGTGGCTCCGCAGATACCTGGAGAACGGGAAGGAGACGCTGCAGC
GCGCGG
>Patr-B*16:02
GCTCCCACTCCATGAAGTATTTCTACACCGCCGTGTCCCGGCCCGGCCGCGGGGAGCCCC
GCTTCATCACCGTGGGCTACGTGGACGACACGCAGTTCGTGTGGTTCGACAGCGACGCCG
CGAGTCCGAGGAAGGAGCCGCGGACGCCATGGATAGAGCAGGAGGGGCCGGAGTATTGGG
ACCGAGAGACACAGATCTCCAAGACCAACGCACAGACTGACCGAGAGAGCCTGCGGAACC
TGCTCCGCTACTACAACCAGAGCGAGGCCGGGTCTCACACCTGGCAGACGATGTTTGGCT
GCGACGTGGGGCCGGACGGGCGCCTCCTCCGCGGGTACCGGCAGTATGCCTACGACGGCA
AGGATTACATCGCCCTGAACCAGGACCTGAGCTCCTGGACCGCGGCGGACACCGCGGCTC
AGATCACCCAGCGCAAGTGGGAGGCGGCCCGTGTGGCGGAGCAGCTGAGAGCCTACCTGG
AGGGCACGTGCGTGGAGTGGCTCCGCAGATACCTGGAGAACGGGAAGGAGACGCTGCAGC
GCGCGG
>Patr-B*17:01
GCTCCCACTCCATGAAGTATTTCTACACCTCCGTGTCCCGGCCCGGCCGCGGGGAGCCCC
GCTTCATCTCAGTGGGCTACGTGGACGACACGCAGTTCGTGAGGTTCGACAGCGACGCCG
CGAGTCCGAGGGTGGAGCCGCGGGCGCCGTGGATGGAGCAGGAGGGGCCTGAGTATTGCG
ACCGAGAGACACAGATCTTTAAGACCAACACACAGACTGACCGAGTGAGCCTGGGGAACC
TGGGCGGCTACTACAACCAGAGCGAGGCGGGGTCTCACACTCTCCAGACGATGTACGGCT
GCGACATGGGGCCGGACGGGCGCCTCCTCCGCGGGTATTACCAGTACGCCTACGATGGCA
AGGATTACCTTGCCCTGAACGAGGACCTGCGCTCCTGGACCGCGGCGGACACGCCGGCTC
AGATATCCCAGCGCAAGTTCGAGGCGGCCGGTGCGGCGGAGCAGTTGAGAGCCTACCTGG
AGGGCACGTGCGTGGAGTGGCTCCGCAGATACCTGGAGAACGGGAAGGAGATGCTGCAGC
GCGCGG
>Patr-B*19:01
GCTCCCACTCCATGAGGTATTTCTACACCTCCGTGTCCCGGCCCGGCCGCGGGGAGCCCC
GCTTCATCTCAGTGGGCTACGTGGACGATACGCAGTTCGTGAGGTTCGACAGCGACGCCG
CGAGTCCGAGAGAGGAGCCGCGGGCGCCGTGGATGGAGCAGGAGGGGCCTGAGTATTGGG
ACCGGAACACACAGATCTACAAGGCCCAGGCACAGACTGACCGAGAGAACCTGCGGATCG
CGCTCCGCTACTACAACCAGAGCGAGGCCGGGTCTCACACCCTCCAGACGATGTATGGCT
GCGACGTGGGGCCGGACGGGCGCCTCCTCCGCGGGTATTACCAGGACGCCTACGACGGCA
AGGATTACATCGCCCTGAACGAGGACCTGAGCTCCTGGACCGCGGCGGACACGGCGGCTC
AGATCACCCAGCGCAAGTGGGAGGCGGCCCGTGAGGCGGAGCAGCTGAGAGCCTACCTGG
AGGGCACGTGCGTGGAGTGGCTCCGCAGATACCTGGAGAACGGGAAGGAGACGCTGCAGC
GCGCGG
>Patr-B*20:01
GCTCCCACTCCATGAGGTATTTCTACACCGCCGTGTCCCGGCCCGGCCGCGGGGAGCCCC
GCTTCATCACCGTGGGCTACGTGGACGACACCCAGTTCGTGAGGTTCGACAGCGACGCCG
CGAGTCCGAGGATGGAGCCCCGGGCGCCATGGATAGAGCAGGAGGGGCCGGAGTATTGGG
ACCGGGAGACACGGAACGTGAAGGCCTCCGCACAGACTGACCGAGAGAACCTGCGGATCG
CGCTCCGCTACTACAACCAGAGCGAGGCCGGGTCTCACACCTGGCAGACGATGTATGGCT
GCGACGTGGGGCCGGACGGGCGCCTCCTCCGCGGGTACGGGCAGTTCGCCTACGACGGCA
AGGATTACATCGCCCTGAACCAGGACCTGAGCTCCTGGACCGCGGCGGACACCGCGGCTC
AGATCACCCAGCGCAAGTGGGAGGCGGCCCGTGTGGCGGAGCAGCTGAGAGCCTACCTGG
AGGGCACGTGCGTGGAGTGGCTCCGCAGATACCTGGAGAACGGGAAGGAGACGCTGCAGC
GCGCGG
>Patr-B*22:01
GCTCCCACTCCATGAAGTATTTCTACACCGCCGTGTCCCGGCCCGGCCGCGGGGAGCCCC
GCTTCATCACCGTGGGCTACGTGGACGACACGCAGTTCGTGTGGTTCGACAGCGACGCCG
CGAGTCCGAGGAAGGAGCCGCGGACGCCATGGATAGAGCAGGAGGGGCCGGAGTATTGGG
ACCGAGAGACACAGATCTCCAAGACCAACACACAGACTTACCGAGAGAGCCTGCGGAACC
TGCGCGGCTACTACAACCAGAGCGAGGCCGGGTCTCACACCCTCCAGACGATGTTTGGCT
GCGACGTGGGGCCGGACGGGCGCCTCCTCCGCGGGTATGACCAGTACGCCTACGACGGCA
AGGATTACATCGCCCTGAACGAGGACCTGAGCTCCTGGACCGCGGCGGACACGGCGGCTC
AGATCACCCAGCGCAAGTGGGAGGCGGCCCGTGCGGCGGAGCAGCTGAGAGCCTACCTGG
AGGGCGAGTGCGTGGAGTGGCTCCGCAGATACCTGGAGAACGGGAAGGAGACGCTGCAGC
GCGCGG
>Patr-B*23:01
GCTCCCACTCCATGAAGTATTTCTACACCGCCGTGTCCCGGCCCGGCCGCGGGGAGCCCC
GCTTCATCTCAGTGGGCTACGTGGACGACACGCAGTTCGTGTGGTTCGACAGCGACGCCG
CGAGTCCGAGAGAGGAGCCGCGGGCGCCATGGATAGAGCAGGAGGGGCCGGAGTATTGGG
ACCGAGAGACACAGATCTCCAAGACCAACACACAGACTTACCGAGAGAACCTGCGGATCG
CGCTCCGCTACTACAACCAGAGCGAGGCCGGGTCTCACACTCTGCAGACGATGTATGGCT
GCGACGTGGGGCCGGACGGGCGCTTCCTCCGCGGGTACCGGCAGTTCGCCTACGACGGCA
AGGATTACATCGCCCTGAACGAGGACCTGAGCTCCTGGACCGCGGCGGACACGGCGGCTC
AGATCACCCAGCGCAAGTGGGAGGCGGCCCGTTGGGCGGAGCAGTGGAGAGCCTACCTGG
AGGGCACGTGCGTGGAGTGGCTCCGCAGATACCTGGAGAACGGGAAGGAGACGCTGCAGC
GCGCGG
>Patr-B*24:01
GCTCCCACTCCATGAAGTATTTCTACACCGCCGTGTCCCGGCCCGGCCGCGGGGAGCCCC
GCTTCATCACCGTGGGCTACGTGGACGACACGCAGTTCGTGTGGTTCGACAGCGACGCCG
CGAGTCCGAGGAAGGAGCCGCGGACGCCATGGATAGAGCAGGAGGGGCCGGAGTATTGGG
ACCGAGAGACACAGATCTCCAAGACCAACGCACAGACTGACCGAGAGAACCTGCGGACCC
TGCTCCGCTACTACAACCAGAGCGAGGCCGGGTCTCACACCTGGCAGACGATGTTTGGCT
GCGACGTGGGGCCGGACGGGCGCCTCCTCCGCGGGTACCGGCAGTTCGCCTACGACGGCA
AGGATTACATCGCCCTGAACGAGGACCTGAGCTCCTGGACCGCGGCGGACACCGCGGCTC
AGATCACCCAGCGCAAGTGGGAGGCGGCCCGTGTGGCGGAGCAGCGGAGAGCCTACCTGG
AGGGCACGTGCGTGGAGTGGCTCCGCAGATACCTGGAGAACGGGAAGGAGACGCTGCAGC
GCGCGG
>Patr-B*24:02
GCTCCCACTCCATGAAGTATTTCTACACCGCCGTGTCCCGGCCCGGCCGCGGGGAGCCCC
GCTTCATCACCGTGGGCTACGTGGACGACACGCAGTTCGTGTGGTTCGACAGCGACGCCG
CGAGTCCGAGGAAGGAGCCGCGGACGCCATGGATAGAGCAGGAGGGGCCGGAGTATTGGG
ACCGAGAGACACAGATCTCCAAGACCAACGCACAGACTGACCGAGAGAACCTGCGGACCC
TGCTCCGCTACTACAACCAGAGCGAGGCCGGGTCTCACACCTGGCAGACGATGTTTGGCT
GCGACGTGGGGCCGGACGGGCGCCTCCTCCGCGGGTACCGGCAGTATGCCTACGACGGCA
AGGATTACATCGCCCTGAACGAGGACCTGAGCTCCTGGACCGCGGCGGACACCGCGGCTC
AGATCACCCAGCGCAAGTGGGAGGCGGCCCGTGTGGCGGAGCAGCGGAGAGCCTACCTGG
AGGGCACGTGCGTGGAGTGGCTCCGCAGATACCTGGAGAACGGGAAGGAGACGCTGCAGC
GCGCGG
>Patr-B*29:01
GCTCCCACTCCATGAGGTATTTCTACACCGCCATGTCCCGGCCCGGCCGCGGGGAGCCCC
GCTTCATCGCAGTAGGCTATGTGGACGACACCCAGTTCGTGAGGTTCGACAGCGACGCCG
CGATTCCGAGGATGGAGCCGCGGGCGCCATGGATAGAGCAGGAGGGGCCGGAGTATTGGG
ACGGGAACACACAGGGCGTCAAGACGCAGGCACAGACTGACCGAGAGAGCCTGCGGAACC
TGCGCGGCTACTACAACCAGAGCGAGGCCGGGTCTCACACCTGGCAGACGATGTATGGCT
GCGACATGGGGCCGGACGGGCGCCTCCTCCGCGGGTATGGCCAGTACGCCTACGACAGCA
AGGATTACATCGCCCTGAACAAGGACCTGAGCTCCTGGACCGCGGCGGACACCGCGGCTC
AGATCACCCAGCGCAAGTGGGAGGCGGCCCGTGTGGCGGAGCAGCTGAGAGCCTACCTGG
AGGGCACGTGCGTGGAGTGGCTCCGCAGATACCTGGAGAACGGGAAGGAGACGCTGCAGC
GCGCGG
>Popy-B*06:01
GCTCCCACTCCATGAGGTATTTCGACACCTCCGTGTCCCGGCCCGGCCGCGGGGAGCCCC
GCTTCATCTCCGTGGGCTACGTGGACGACACCCAGTTCGTGCGGTTCGACAGCGACGCTG
CGAGTCCGAGGATGGAGCCGCGGGCGCCATGGATAGAGCAGGAGGGGCCGGAGTATTGGG
ACCAGGAGACACAGAAAGCCAAGACCAGCACACAGACTGACCGAGAGAACCTGCGGATCC
TGCGCGGCTACTACAACCAGAGCGAGGACGGGTCTCACACCATCCAGAGGATGTATGGCT
GCGACGTGGGGCCGGATGGGCGACTCCTCCGCGGGTATGGCCAGTTCGCCTACGACGGCA
AGGATTACATCGCCCTGAACGAGGACCTGAGCTCCTGGACCGCCGCGGACATGGCGGCTC
AGATCACCCAGCGCAAGTGGGAGGCGGCCCGTTGGGCGGAGCAGTTGAGACCCTACCTGG
AGGGCCTGTGCGTGGAGTCGCTCCGCAGATACCTGGAAAACGGGAAGGAGACGCTGCAGC
GCGCGG
>Popy-B*07:01
GCTCCCACTCCATGAGGTATTTCGACACCTCCGTGTCCCGGCCCGGCCGCGGGGAGCCCC
GCTTCATCTCCGTGGGCTATGTGGACGACACCCAGTTCGTGCGGTTCGACAGCGACGCTG
CGAGTCCGAGGATGGAGCCGCGGGCGCCATGGATAGAGCAGGAGGGGCCGGAGTATTGGG
ACCAGGAGACACAGAAAGCCAAGGCCAACACACAGACTGACCGAGAGAACCTGCGGACCG
CGCTCCGCTACTACAACCAGAGCGAGGACGGGTCTCACACCTGGCAGAGGATGTATGGCT
GCGACGTGGGGCCGGATGGGCGACTCCTCCGCGGGTATTGCCAGTTCGCCTACGACGGCA
AGGATTACATCGCCCTGAACGAGGACCTGAGCTCTTGGACCGCCGCGGACATGGCGGCTC
AGATCACCCAGCGCAAGTGGGAGGCGGCCCGTGAGGCGGAGCAGTTGAGACCCTACCTGG
AGGGCCTGTGCGTGGAGTGGCTCCGCAGATACCTGGAGAACGGGAAGGAGACGCTGCAGC
GCGCGG
>Popy-B*03:01
GCTCCCACTCCATGAGGTATTTCGACACCTCCGTGTCCCGGCCCGGCCGCGGGGAGCCCC
GCTTCATCACCGTGGGCTACGTGGATGACACGCAGTTCGTGCGGTTCGACAGCGACGCCG
CGAGTCCGAGGATGGAGCCGCGGGTGCCATGCATAGAGCAGGAGGGGCCGGAGTATTGGG
ACCAGGAGACACAGAAAGCCAAGGCCTCCGCACAGACTGACCGAGTGAGCCTGCGGACCC
TGCTCCGCTACTACAACCAGAGCGAGGACGGGTCTCACACCTGGCAGAGGATGTATGGCT
GCTACGTGGGGCCCGACGGGCGCCTCCTCCGCGGGTATGACCAGTACGCCTACGACGGCA
AGGATTACATCGCCCTGAACGAGGACCTGAGCTCCTGGACCGCTGCGGACACCGCGGCTC
AGATCACCCAGCGCAAGTGGGAGGCGCGCCGTTGGGCGGAGCAGTTGAGAGCCTACCTGG
AGGGCCGGTGCGTGCAGTGGCTCCGCAGATACCTGGAGAACGGGAAGGAGACGCTGCAGC
GCGCGG
>Popy-B*08:01
GCTCCCACTCCATGAGGTATTTCAGCACCGCCGTGTCCCGGCCCGGCCGCGGGGAGCCCC
GCTTCATCGCAGTGGGCTACGTGGACGACACCCAGTTCGTGCGGTTCGACAGCGACGCCG
CGAGTCCGAGGGTGGAGCCGCTGGTGCCATTGATAGAGCAGGAGGGGCCGGAGTATTGGG
ACCAGGAGACACAGAAAGCCAAGACCCAGGCACAGAATGACCGAGTGAGCCTGCAGAACC
TGCGCGGCTACTACAACCAGAGCGAGGACGGGTCTCACACCTGGCAGAGGATGTATGGCT
GCGACGTGGGGCCCGACGGGCGCCTTCTCCGTGGGTATTGCCAGTTCGCCTACGACGGCA
AGGATTACATCGCCCTGAACGAGGACCTGAGCTCTTGGACCGCCGCGGACACCGCGGCTC
AGATCACCCAGCGCAAGTGGGAGGCGGCCCGTGAGGCGGAGCAGTTGAGAGCCTACCTGG
AGGGCCTGTGCGTGGAGTCGCTCCGCAGATACCTGGAGAACGGGAAGGAGACATTGCAGC
GCGCGG
>Popy-B*01
GCTCCCACTCCATGAAGTATTTCTACACGGGCATGTCCCGGCCCGGCCGCGGGGAGCCCC
GCTTCATCTCCGTGGGCTACGTGGACGACACGCAGTTCGTGTGGTTCGACAGCGACGCCG
CGAGTCCGAGAGAGGAGCCGCGGGCGCCATGGATAGAGCAGGAGGGGCCGGAGTATTGGG
ACCGGAACACACAGATCTGCAAGACCAACACACAGACTTACCGAGAGGGCCTGCGGATCC
TGCGCGGCTACTACAACCAAAGCGAGGACGGGTCTCACACCTGGCAGAGGATGTTTGGCT
GCGACGTGGGGCCCGACGGGCGCCTCCTCCGCGGGTATGACCAGTTCGCCTACGACGGCA
AGGATTACATCGCCCTGAACGAGGACCTGAGCTCCTGGACCGCCGCGGACACCGCGGCTC
AGATCACCCAGCGCAAGTGGGAGGCGGCCCGTGAGGCGGAGCAGTTCAGAGCCTACCTGG
AGGGCCTGTGCGTGGAGTCGCTCCGCAGATACCTGGAGAACGGGAAGGAGACGCTGCAGC
GCGCGG
>Popy-B*02
GCTCCCACTCCATGAAGTATTTCTACACGGGCATGTCCCGGCCCGGCCGCGGGGAGCCCC
GCTTCATCTCCGTGGGCTACGTGGACGACACGCAGTTCGTGTGGTTCGACAGCGACGCCG
TGAGTCCGAGAGAGGAGCCGCGGGCGCCATGGATAGAGCAGGAGGGGCCGGAGTATTGGG
ACCGGAACACACAGATCTACAAGGCCAACACACAGACTTACCGAGAGAGCCTGCGGAACC
TGCGCGGCTACTACAACCAGAGCGAGGACGGGTCTCACACCTGGCAGAGCATGTATGGTT
GCGACGTGGGGCCCGACGGGCGCCTCCTCCGCGGGTATGACCAGTTCGCCTACGACGGCA
AGGATTACATCGCCCTGAACGAGGACCTGAGCTCCTGGACCGCCGCGGACACCGCGGCTC
AGATCACCCAGCGCAAGTGGGAGGCGGCCGGTTGGGCGGAGCAGTTCAGAGCCTACCTGG
AGGGCCGGTGCGTGGAGTCGCTCCGCAGATACCTGGAGAACGGGAAGGAGACGCTGCAGC
GCGCGG
>Popy-B*05:01
GCTCCCACTCCATGAGGTATTTCTACACGGGCATGTCCCGGCCCGGCCGCGGGGAGCCCC
GCTTCATCTCCGTGGGCTACGTGGACGACACGCAGTTCGTGTGGTTCGACAGCGACGCCG
CAAGTCCGAGGGTGGAGCCGCGGGCGCCATGGATAGAGCAGGAGGGGCCGGAGTATTGGG
ACCGGAACACACAGATCTGCAAGACCAACACACAGATCTACCGAGAGAACCTGCGGAACC
TGCGCGGCTACTACAACCAGAGCGAGGACGGGTCTCACACCTGGCAGAGCATGTATGGCT
GCTACGTGGGGCCCGACGGGCGCCTCCTCGGCGGGTATGACCAGCACGCCTACGACGGCA
AGGATTACATCGCCCTGAACGAGGACCTGAGCTCCTGGACCGCCGCGGACACCGCGGCTC
AGATCACCCAGCGCAAGTGGGAGGCGGCCCGTGTGGCGGAGCAGTTCAGAGCCTACCTGG
AGGGCCGGTGCGTGAAGTCGCTCCGCAGATACCTGGAGAACGGGAAGGAGACGCTGCAGC
ACGCGG
>Popy-B*04:01
GCTCCCACTCCATGAGGTATTTCCACACGGGCATGTCCCGGCCCGGCCGCGGGGAGCCCC
GCTTCATCACCGTGGGCTACGTGGACGACACGCAGTTCGTGTGGTTCGACAGCGACGCCG
CAAGTCCGAGGAAGGAGCCGCGGGCGCCATGGATAGAGCAGGAGGGGCCGGAGTATTGGG
ACCGGGAGACACAGATCTCCAAGGCCAACACACAGAGTTACCGAGAGAGCCTGGGGATCC
TGCGCGGCTACTACAACCAGAGCGAGGACGGGTCTCACACCTGGCAGAGGATGTATGGCT
GCGACGTGGGGCCCGACGGGCGCCTCCTCCGCGGGTATGACCAGTTCGCCTACGACGGCA
AGGATTACATCGCCCTGAACGAGGACCTGCGCTCCTGGACCGCCGCGGACACCGCGGCTC
AGATCACCCAGCGCAAGTGGGAGGCGGCCCGTGAGGCGGAGCAGTTCAGAGCCTACCTGG
AGGGCCTGTGCGTGGAGTGGCTCCGCAGATACCTGGAGAACGGGAAGGAGACGCTGCAGC
GCGCGG
>Gogo-B*01:01
GCTCCCACTCCATGAGGTATTTCGACACCGCCGTGTCCCGGCCCGGCCGCGGGGAGCCCC
GCTTCATCACAGTGGGCTACGTGGACGACACCCAGTTCGTGAGGTTCGACAGCGACGCCG
CGAGTCCGAGGATGGAGCCCCGGGCGCCATGGATAGAGCAGGAGGGGCCGGAGTATTGGG
ACCGAGAGACACAGACCTCCAAGGCTCAGGCACAGACTGACCGAGAGAACCTGCGGATCG
CGCTCCGCTACTACAACCAGAGCGAGGCCGGGTCTCACACCATCCAGAGGATGTTTGGCT
GCGACGTGGGGCCGGACGGGCGCCTCCTCCGCGGGTATAGCCAGTCCGCCTACGACGGCA
AGGATTACATCGCCCTGAACGAGGACCTGAGCTCCTGGACCGCGGCGGACACCGCGGCTC
AGATCACCCAGCGCAAGTGGGAGGCGGCCCGTGAGGCGGAGCAGCTGAGAGCCTACCTGG
AGGGCACGTGCGTGGAGTGGCTCCGCAGATACCTGGAGAACGGGAGAGAGACGCTGCAGC
GCGCGG
>Gogo-B*04:01
GCTCCCACTCCATGAGGTATTTCGACACCGCCGTGTCCCGGCCCGGCCGCGGGGAGCCCC
GCTTCATCACCGTGGGCTACGTGGACGACACCCAGTTCGTGAGGTTCGACAGCGACGCCG
CGAGTCCGAGGATGGAGCCCCGGGCGCCATGGATAGAGCAGGAGGCGCCGGAGTATTGGG
ACGGGGAGACACGGAAAGTCAAGGCCTCCGCACAGACTTACCGAGTGGACCTGGGGACCC
TGCGCGGCTACTACAACCAGAGCGAGTCCGGGTCTCACACCCTCCAGAGGATGTTTGGCT
GCGACGTGGGGCCGGACGGGCGCCTCCTCCGCGGGTATAGCCAGTTCGCCTACGACGGCA
AGGATTACCTCGCCCTGAACGAGGACCTGAGCTCCTGGACCGCGGCGGACACCGCGGCTC
AGATCACACAGCGCAAGTGGGAGGCGGCCCGTGCGGCGGAGCAGGAGAGAGCCTACCTGG
AGGGCCTGTGCGTGGAGTGGCTCCGCAGATACCTGGAGAACGGGAAAGAGACGCTGCAGC
GCGCGG
>Gogo-B*03:01
GCTCCCACTCCATGAGGTATTTCTACACCTCCGTGTCCCGGCCCGGCCGCGGAGAGCCCC
GCTTCATCGCAGTGGGCTACGTGGACGACACCCAGTTCGTGAGGTTCGACAGCGACGCCG
CGAGTCCGAGGATGGAGCCCCGGTCGCCATGGATAGAGCAGGAGGCGCCGGAGTATTGGG
ACGGGGAGACACGGAAAGTCAAGGCCTCCGCACAGATTTACCGAGTGGGCCTGGGGACCC
TGCGCGGCTACTACAACCAGAGCGAGTCCGGGTCTCACACCATCCAGTGGATGTATGGCT
GCGACATGGGGCCGGACGGGCGCCTCCTCCGCGGGTATAGCCAGTACGCCTACGACGGCA
AGGATTACCTCGCCCTGAACGAGGACCTGAGCTCCTGGACCGCGGCGGACACCGCGGCTC
AGGTCACACAGCGCAAGTGGGAGGCGGCCCGTGTGGCGGAGCAGGAGAGAGCCTACCTGG
AGGGCCTGTGCGTGGAGTGGCTCCGCAGATACCTGGAGAACGGGAAGGAGACGCTGCAGC
GCGCGG
>Gogo-B*02:01
GCTCCCACTCCATGAGGTATTTCCACACCGCCATGTCCCGGCCCGGCCGCGGAGAGCCCC
GCTTCATCACCGTGGGCTACGTGGACGACACGCAGTTCGTGTGGTTCGACAGCGACGCCG
CGAGTCCGAGGAAGGAGCCGCGGACGCCATGGATAGAGCAGGAGGGGCCGGAGTATTGGG
ACCGAGAGACACAGATCTCCAAGACCAACACACAGACTTACCGAGTGGGCCTGGGGACCC
TGCGCGGCTACTACAACCAGAGCGAGGACGGGTCTCACACCATCCAGAGGATGTATGGCT
GCGACATGGGGCCGGACGGGCGCCTCCTCCGCGGGTATAGCCAGTTGGCCTACGACGGCA
AGGATTACCTCGCCCTGAACGAGGACCTGAGCTCCTGGACCGCGGCGGACACCGCGGCTC
AGATCACACAGCGCAAGTGGGAGGCGGCCCGTGCGGCGGAGCAGGAGAGAGCCTACCTGG
AGGGCCTGTGCGTGGAGTGGCTCCGCAGATACCTGGAGAACGGGAAGGAGACGCTGCAGC
GCGCGG
>Gogo-B*05:03
GCTCCCACTCCATGAGGTATTTCGACACCGCCGTGTCCCGGCCCGGCCGCGGGGAGCCCC
GCTTCATCTCAGTGGGCTACGTGGACGACACCCAGTTCGTGAGGTTCGACAGCGACGCCG
CGAGTCCGAGGATGGAGCCCCGGGCGCCATGGATAGAGCAGGAGGGGCCGGAGTATTGGG
ACGGAGAGACACAGACCTCCAAGGCTCAGGCACAGACTGACCGAGAGAACCTGCGGATCG
CGCTCCGCTACTACAACCAGAGCGAGGACGGGTCTCACACCTTCCAGAAGATGTATGGCT
GCGACGTGGGGCCGGACGGGCGCCTCCTCCGCGGGTATAGCCAGTTCGCCTACGACGGCA
AGGATTACATCGCCCTGAACGAGGACCTGAGCTCCTGGACCGCGGCGGACACCGCGGCTC
AGATCACCCAGCGCAAGTGGGAGGCGGCCCGTGTGGCGGAGCAGCTGAGAGCCTACCTGG
AGGGCCTGTGCGTGGAGTGGCTCCGCAGATACCTGGAGAACGGGAAGGAGACGCTGCAGC
GCGCGG
>Papa-B*04
GCTCCCACTCCATGAGGTATTTCTACACCTCCGTGTCCCGGCCCGGCCGCGGGGAGCCCC
GCTTCATCTCAGTGGGCTACGTGGACGACACGCAGTTCGTGAGGTTCGACAGCGACGCCG
CGAGTCCGAGAGAGGAGCCGCGGGCGCCGTGGATGGAGCAGGAGGGGCCTGAGTATTGGG
ACCGGAACACACAGATCTACAAGGCCCAGGCACAGACTGACCGAGAGAGCCTGGGGAACC
TGCGCGGCTACTACAACCAGAGCGAGGCCGGGTCTCACACCCTCCAGACGATGTATGGCT
GCGACGTGGGGCCGGACGGGCGCCTCCTCCGCGGGTATGAGCAGTTCGCCTACGACGGCA
AGGATTACATCGCCCTGAACGAGGACCTGAGCTCCTGGACCGCGGCGGACACGGCGGCTC
AGATCTCCCAGCGCAAGTTGGAGGCGGCCCGTGCGGCGGAGCAGTGGAGAGCCTACCTGG
AGGGCCTGTGCGTGGAGTGGCTCCGCAGATACCTGGAGAACGGGAAGGAGACGCTACAGC
GCGCGG
>Papa-B*01
GCTCCCACTCCATGAGGTATTTCTACACCTCCGTGTCCCGGCCCGGCCGCGGGGAGCCCC
GCTTCATCTCAGTGGGCTACGTGGACGACACGCAGTTCGTGAGGTTCGACAGCGACGCCG
CGAGTCCGAGAGAGGAGCCGCGGGCGCCGTGGATGGAGCAGGAGGGGCCTGAGTATTGGG
ACCGGAACACACAGATCTGCAAGGCCCAGGCACAGACTGACCGAGAGAGCCTGGGGAACC
TGCGCGGCTACTACAACCAGAGCGAGGCCGGGTCTCACACCCTCCAGACGATGTATGGCT
GCGACGTGGGGCCGGACGGGCGCTTCCTCCGCGGGTACCGGCAGTTCGCCTACGACGGCA
AGGATTACATCGCCCTGAACGAGGACCTGAGCTCCTGGACCGCGGCGGACACGGCGGCTC
AGATCACCCAGCGCAAGTGGGAGGCGGCCCATGAGGCGGAGCAGCGGAGAGCCTACCTGG
AGGGCCTGTGCGTGGAGTGGCTCCGCAGATACCTGGAGAACGGGAAGGAGACGCTACAGC
GCGCGG
>Papa-B*07
GCTCCCACTCCATGAGGTATTTCGACACCGCCGTGTCCCGGCCCGGCCGCGGGGAGCCCC
GCTTCATCACCGTGGGCTACGTGGACGACACGCAGTTCGTGAGGTTCGACAGCGACGCCG
CGAGTCCGAGAGAGGAGCCGCGGGCGCCGTGGATGGAGCAGGAGGGGCCTGAGTATTGGG
ACCGGAACACACAGATCTGCAAGGCCCAGGCACAGACTGACCGAGAGAACCTGCGGATCG
CGCTCCGCTACTACAACCAGAGCGAGGCCGGGTCTCACACCCTCCAGAGGATGTATGGCT
GCGACGTGGGGCCGGACGGGCGCCTCCTCCGCGGGTATAGCCAGTCCGCCTACGACGGCA
AGGATTACATCGCCCTGAACGAGGACCTGAGCTCCTGGACCGCGGCGGACACGGCGGCTC
AGATCACCCAGCGCAAGTGGGAGGCGGCCCGTGTGGCGGAGCAGCTGAGAGCCTACCTGG
AGGGCCTGTGCGTGGAGTGGCTCCGCAGATACCTGGAGAACGGGAAGGAGACGCTGCAGC
GCGCGG
>Papa-B*02
GCTCCCACTCCATGAGGTATTTCTACACCTCCGTGTCCCGGCCCGGCGCCGGGGAGCCCC
GCTTCATCTCAGTGGGCTACGTGGACGACACGCAGTTCGTGAGGTTCGACAGCGACGCCG
CGAGTCCGAGAGAGGAGCCGCGGGCGCCGTGGATGGAGCAGGAGGGGCCTGAGTATTGGG
ACCGGAACACACAGATCTGCAAGGCCCAGGCACAGACTGACCGAGAGAACCTGCGGATCG
CGCTCCGCTACTACAACCAGAGCGAGGCCGGGTCTCACACCCTCCAGACGATGTATGGCT
GCGACGTGGGGCCGGACGGGCGCTTCCTCCGCGGGTACCGGCAGTTCGCCTACGACGGCA
AGGATTACATCGCCCTGAACGAGGACCTGAGCTCCTGGACCGCGGCGGACACGGCGGCTC
AGATCACCCAGCGCAAGTGGGAGGCGGCCCGTGTGGCGGAGCAGCAGAGAGCCTACCTGG
AGGGCCTGTGCGTGGAGTGGCTCCGCAGATACCTGGAGAACGGGAAGGAGACGCTACAGC
GCGCGG
>Patr-B*01:02
GCTCCCACTCCATGAGGTATTTCTACACCTCCGTGTCCCGGCCCGGCCGCGGGGAGCCCC
GCTTCATCACCGTGGGCTACGTGGACGACACCCAGTTCGTGAGGTTCGACAGCGACGCCG
CGAGTCCGAGGATGGAGCCCCGGGCGCCATGGATAGAGCAGGAGGGGTCAGAGTATTGGG
ACCGGGAGACACGGAATATGAAGGCCTCCGCACAGACTGACCGAGAGAACCTGCGGATCG
CGCTCCGCTACTACAACCAGAGCGAGGCCGGTGCTCACACCTGGCAGACGATGTATGGCT
GCGACATGGGGCCGGACGGGCGCCTCCTCCGCGGGTATGGCCAGTACGCCTACGACGGCA
AGGATTACATCGCCCTGAACGAGGACCTGAGCTCCTGGACCGCGGCGGACACCGCGGCTC
AGATCACCCAGCGCAAGTGGGAGGCGGCCCGTGAGGCGGAGCAGCGGAGAGCCTACCTGG
AGGGCACGTGCGTGGAGTGGCTCCGCAGATACCTGGAGAACGGGAAGGAGACGCTGCAGC
GCGCGG
>Patr-B*06:01
GCTCCCACTCCATGAGGTATTTCTACACCGCCGTGTCCCGGCCCGGCCGCGGGGAGCCCC
GCTTCATCTCAGTGGGCTACGTGGACGACACCCAGTTCGTGAGGTTCGACAGCGACGCCG
CGAGTCCGAGGATGGAGCCCCGGGCGCCATGGATAGAGCAGGAGGGGCCGGAGTATTGGG
ACCGGGAGACACGGAACGTGAAGGCCTCCGCACAGACTGACCGAGGGAGCCTGGCGAACC
TGCGCGGCTACTACAACCAGAGCGAGGCCGGGTCTCACACCTGGCAGACGATGTATGGCT
GCGACGTGGGGCCGGACGGGCGCCTCCTCCGCGGGTATGACCAGTACGCCTACGACGGCA
AGGATTACATCGCCCTGAACGAGGACCTGAGCTCCTGGACCGCGGCGGACACGGCGGCTC
AGATCACCCAGCGCAAGTGGGAGGCGGCCCGTGTGGCGGAGCAGTGGAGAGCCTACCTGG
AGGGCCTGTGCGTGGAGTGGCTCCGCAGATACCTGGAGAACGGGAAGGAGACGCTGCAGC
GCGCGG
>Patr-B*07:01
GCTCCCACTCCATGAAGTATTTCTTAACATCCGTGTCCCGGCCCGGCCGCGGGGAGCCCC
GCTTCATCACCGTGGGCTACGTGGACGACACCCAGTTCGTGAGGTTCGACAGCGACGCCG
CGAGTCCGAGGATGGAGCCCCGGGCGCCATGGATAGAGCAGGAGGGGCCGGAGTATTGGG
ACCGGGAGACACGGAACGTGAAGGCCTCCGCACAGACTTACCGAGAGAACCTGCGGATCG
CGCTCCGCTATTACTTCCAGAGCGAGGACGGGTCTCACACTCTCCAGACGATGTATGGCT
GCGACGTGGGGCCGGACGGGCGCTTCCTCCGCGGGTACCGGCAGTTCGCCTACGACGGCA
AGGATTACATCGCCCTGAACGAGGACCTGAGCTCCTGGACCGCGGCGGACACGGCGGCTC
AGATCACCCAGCGCAAGTGGGAGGCGGCCCGTGTGGCGGAGCAGCACAGAGCCTACCTGG
AGGGCCTGTGCGTGGAGTGGCTCCGCAGATACCTGGAGAACGGGAAGGAGACGCTGCAGC
GCGCGG
>Patr-B*07:02
GCTCCCACTCCATGAAGTATTTCTTAACATCCGTGTCCCGGCCCGGCCGCGGGGAGCCCC
GCTTCATCACCGTGGGCTACGTGGACGACACCCAGTTCGTGAGGTTCGACAGCGACGCCG
CGAGTCCGAGGATGGAGCCCCGGGCGCCATGGATAGAGCAGGAGGGGCCGGAGTATTGGG
ACCGGGAGACACGGAACGTGAAGGCCTTCGCACAGACTTACCGAGAGAACCTGCGGATCG
CGCTCCGCTATTACAACCAGAGCGAGGACGGGTCTCACACCATCCAGACGATGTTTGGCT
GCGACGTGGGGCCGGACGGGCGCCTCCTCCGCGGGTACCGGCAGTACGCCTACGACGGCA
AGGATTACATCGCCCTGAACGAGGACCTGAGCTCCTGGACCGCGGCGGACACGGCGGCTC
AGATCACCCAGCGCAAGTGGGAGGCGGCCCGTGTGGCGGAGCAGCACAGAGCCTACCTGG
AGGGCCTGTGCGTGGAGTGGCTCCGCAGATACCTGGAGAACGGGAAGGAGACGCTGCAGC
GCGCGG
>Patr-B*08:01
GCTCCCACTCCATGAGGTATTTCTACACCGCCATGTCCCGGCCCGGCGGCGGGGAGCCCC
GCTTCATCGCAGTAGGCTATGTGGACGACACCCAGTTCGTGAGGTTCGACAGCGACGCCG
CGATTCCGAGGATGGAGCCGCGGGCGCCATGGATAGAGCAGGAGGGGCCGGAGTATTGGG
ACCGAGAGACACAGATCTCCAAGACCAACGCACAGACTTACCGAGTGGGCCTGCGGAACC
TGCGCGGCTACTACAACCAGAGCGAGGCCGGGTCTCACACCTGGCAGACGATGTATGGCT
GCGACGTGGGGCCGGACGGGCGCCTCCTCCGCGGGTACCGGCAGTTCGCCTACGACGGCA
AGGATTACATCGCCCTGAACAAGGACCTGAGCTCCTGGACCGCGGCGGACACCGCGGCTC
AGATCACCCAGCGCAAGTGGGAGGCGGCCCGTTGGGCGGAGCAGCTGAGAGCCTACCTGG
AGGGCACGTGCGTGGAGTGGCTCCGCAGATACCTGGAGAACGGGAAGGAGACGCTGCAGC
GCGCGG
>Patr-B*33:01
GCTCCCACTCCATGAAGTATTTCTTAACATCCGTGTCCCGGCCCGGCCGCGGGGAGCCCC
GCTTCATCACCGTGGGCTACGTGGACGACACCCAGTTCGTGAGGTTCGACAGCGACGCCG
CGAGTCCGAGGATGGAGCCCCGGGCGCCATGGATAGAGCAGGAGGGGCCGGAGTATTGGG
ACCGGGAGACACGGAACGTGAAGGCCTCCGCACAGACTTACCGAGAGAACCTGCGGATCG
CGCTCCGCTATTACAACCAGAGCGAGGACGGGTCTCACACCTGGCAGACGATGTATGGCT
GCGACGTGGGGCCCGACGGGCGCCTCCTCCGCGGGTATGAGCAGTACGCCTACGACGGCA
AGGATTACATCGCCCTGAACGAGGACCTGAGCTCCTGGACCGCGGCGGACACGGCGGCTC
AGATCACCCAGCGCAAGTGGGAGGCGGCCCGTGTGGCGGAGCAGCTGAGAGCCTACCTGG
AGGGCCTGTGCGTGGAGTGGCTCCGCAGATACCTGGAGAACGGGAAGGAGACGCTGCAGC
GCGCGG
>Patr-B*35:01
GCTCCCACTCCATGAGGTATTTCTACATCGCCATGTCCCGGCCCGGCCGCGGGGAGCCCC
GCTTCATCGCAGTGGGCTATGTGGACGACACCCAGTTCGTGAGGTTCGACAGCGACGCCG
CGATTCCGAGGATGGAGCCGCGGGCGCCATGGATAGAGCAGGAGGGGCCGGAGTATTGGG
ACCGGAACACACAGATCTACAAGGCCCAGGCACAGACTGACCGAGAGAGCCTGCGGAACC
TGCGCGGCTACTACAACCAGAGCGAGGCCGGTTCTCACATCATCCAGAGGATGTACGGCT
GCGACATGGGGCCGGACGGGCGCCTCCTCCGCGGGTATGAGCAGTACGCCTACGACGGCA
AGGATTACATCGCCCTGAACCAGGACCTGAGCTCCTGGACCGCGGCGGACACCGCGGCTC
AGATCACCCAGCGCAAGTGGGAGGCGGCCCGTTGGGCGGAGCAGCTGAGAGCCTACCTGG
AGGGCACGTGCGTGGAGTGGCTCCGCAGATACCTGGAGAACGGGAAGGAGACGCTGCAGC
GCGCGG
>Patr-B*37:01
GCTCCCACTCCATGAGGTATTTCTACACCGCCATGTCCCGGCCCGGCCGCGGGGAGCCCC
GCTTCATCGCAGTAGGCTATGTGGACGACACCCAGTTCGTGAGGTTCGACAGCGACGCCG
CGATTCCGAGGATGGAGCCGCGGGCGCCATGGATAGAGCAGGAGGGGCCGGAGTATTGGG
ACCGGAACACACAGGGCGTCAAGGCCCAGGCACAGACTGACCGAGAGAACCTGCGGATCG
CGCTCCGCTACTACAACCAGAGCGAGGCCGGTTCTCACATCATCCAGAGGATGTACGGCT
GCGACATGGGGCCGGACGGGCGCCTCCTCCGCGGGTATTACCAGTACGCCTACGACGGCA
AGGATTACATCGCCCTGAACGAGGACCTGAGCTCCTGGACCGCGGCGGACACGGCGGCTC
AGATCACCCAGCGCAAGTGGGAGGCGGCCCGTGCGGCGGAGCAGCGGAGAGCCTACCTGG
AGGGCACGTGCGTGGAGTGGCTCCGCAGATACCTGGAGAACGGGAAGGAGACGCTGCAGC
GCGCGG
>HLA-B*07:02:01
GCTCCCACTCCATGAGGTATTTCTACACCTCCGTGTCCCGGCCCGGCCGCGGGGAGCCCC
GCTTCATCTCAGTGGGCTACGTGGACGACACCCAGTTCGTGAGGTTCGACAGCGACGCCG
CGAGTCCGAGAGAGGAGCCGCGGGCGCCGTGGATAGAGCAGGAGGGGCCGGAGTATTGGG
ACCGGAACACACAGATCTACAAGGCCCAGGCACAGACTGACCGAGAGAGCCTGCGGAACC
TGCGCGGCTACTACAACCAGAGCGAGGCCGGGTCTCACACCCTCCAGAGCATGTACGGCT
GCGACGTGGGGCCGGACGGGCGCCTCCTCCGCGGGCATGACCAGTACGCCTACGACGGCA
AGGATTACATCGCCCTGAACGAGGACCTGCGCTCCTGGACCGCCGCGGACACGGCGGCTC
AGATCACCCAGCGCAAGTGGGAGGCGGCCCGTGAGGCGGAGCAGCGGAGAGCCTACCTGG
AGGGCGAGTGCGTGGAGTGGCTCCGCAGATACCTGGAGAACGGGAAGGACAAGCTGGAGC
GCGCTG
>HLA-B*08:01:01
GCTCCCACTCCATGAGGTATTTCGACACCGCCATGTCCCGGCCCGGCCGCGGGGAGCCCC
GCTTCATCTCAGTGGGCTACGTGGACGACACGCAGTTCGTGAGGTTCGACAGCGACGCCG
CGAGTCCGAGAGAGGAGCCGCGGGCGCCGTGGATAGAGCAGGAGGGGCCGGAGTATTGGG
ACCGGAACACACAGATCTTCAAGACCAACACACAGACTGACCGAGAGAGCCTGCGGAACC
TGCGCGGCTACTACAACCAGAGCGAGGCCGGGTCTCACACCCTCCAGAGCATGTACGGCT
GCGACGTGGGGCCGGACGGGCGCCTCCTCCGCGGGCATAACCAGTACGCCTACGACGGCA
AGGATTACATCGCCCTGAACGAGGACCTGCGCTCCTGGACCGCGGCGGACACCGCGGCTC
AGATCACCCAGCGCAAGTGGGAGGCGGCCCGTGTGGCGGAGCAGGACAGAGCCTACCTGG
AGGGCACGTGCGTGGAGTGGCTCCGCAGATACCTGGAGAACGGGAAGGACACGCTGGAGC
GCGCGG
>HLA-B*13:02:01
GCTCCCACTCCATGAGGTATTTCTACACCGCCATGTCCCGGCCCGGCCGCGGGGAGCCCC
GCTTCATCACCGTGGGCTACGTGGACGACACCCAGTTCGTGAGGTTCGACAGCGACGCCA
CGAGTCCGAGGATGGCGCCCCGGGCGCCATGGATAGAGCAGGAGGGGCCGGAGTATTGGG
ACCGGGAGACACAGATCTCCAAGACCAACACACAGACTTACCGAGAGAACCTGCGCACCG
CGCTCCGCTACTACAACCAGAGCGAGGCCGGGTCTCACACTTGGCAGACGATGTATGGCT
GCGACCTGGGGCCGGACGGGCGCCTCCTCCGCGGGCATAACCAGTTAGCCTACGACGGCA
AGGATTACATCGCCCTGAACGAGGACCTGAGCTCCTGGACCGCGGCGGACACCGCGGCTC
AGATCACCCAGCTCAAGTGGGAGGCGGCCCGTGTGGCGGAGCAGCTGAGAGCCTACCTGG
AGGGCGAGTGCGTGGAGTGGCTCCGCAGATACCTGGAGAACGGGAAGGAGACGCTGCAGC
GCGCGG
>HLA-B*15:01:01:01
GCTCCCACTCCATGAGGTATTTCTACACCGCCATGTCCCGGCCCGGCCGCGGGGAGCCCC
GCTTCATCGCAGTGGGCTACGTGGACGACACCCAGTTCGTGAGGTTCGACAGCGACGCCG
CGAGTCCGAGGATGGCGCCCCGGGCGCCATGGATAGAGCAGGAGGGGCCGGAGTATTGGG
ACCGGGAGACACAGATCTCCAAGACCAACACACAGACTTACCGAGAGAGCCTGCGGAACC
TGCGCGGCTACTACAACCAGAGCGAGGCCGGGTCTCACACCCTCCAGAGGATGTACGGCT
GCGACGTGGGGCCGGACGGGCGCCTCCTCCGCGGGCATGACCAGTCCGCCTACGACGGCA
AGGATTACATCGCCCTGAACGAGGACCTGAGCTCCTGGACCGCGGCGGACACGGCGGCTC
AGATCACCCAGCGCAAGTGGGAGGCGGCCCGTGAGGCGGAGCAGTGGAGAGCCTACCTGG
AGGGCCTGTGCGTGGAGTGGCTCCGCAGATACCTGGAGAACGGGAAGGAGACGCTGCAGC
GCGCGG
>HLA-B*18:01:01:01
GCTCCCACTCCATGAGGTATTTCCACACCTCCGTGTCCCGGCCCGGCCGCGGGGAGCCCC
GCTTCATCTCAGTGGGCTACGTGGACGGCACCCAGTTCGTGAGGTTCGACAGCGACGCCG
CGAGTCCGAGGACGGAGCCCCGGGCGCCGTGGATAGAGCAAGAGGGGCCGGAGTATTGGG
ACCGGAACACACAGATCTCCAAGACCAACACACAGACTTACCGAGAGAGCCTGCGGAACC
TGCGCGGCTACTACAACCAGAGCGAGGCCGGGTCTCACACCCTCCAGAGGATGTACGGCT
GCGACGTGGGGCCGGACGGGCGCCTCCTCCGCGGGCATGACCAGTCCGCCTACGACGGCA
AGGATTACATCGCCCTGAACGAGGACCTGAGCTCCTGGACCGCGGCGGACACCGCGGCTC
AGATCACCCAGCGCAAGTGGGAGGCGGCCCGTGTGGCGGAGCAGCTGAGAGCCTACCTGG
AGGGCACGTGCGTGGAGTGGCTCCGCAGACACCTGGAGAACGGGAAGGAGACGCTGCAGC
GCGCGG
>HLA-B*27:05:02
GCTCCCACTCCATGAGGTATTTCCACACCTCCGTGTCCCGGCCCGGCCGCGGGGAGCCCC
GCTTCATCACCGTGGGCTACGTGGACGACACGCTGTTCGTGAGGTTCGACAGCGACGCCG
CGAGTCCGAGAGAGGAGCCGCGGGCGCCGTGGATAGAGCAGGAGGGGCCGGAGTATTGGG
ACCGGGAGACACAGATCTGCAAGGCCAAGGCACAGACTGACCGAGAGGACCTGCGGACCC
TGCTCCGCTACTACAACCAGAGCGAGGCCGGGTCTCACACCCTCCAGAATATGTATGGCT
GCGACGTGGGGCCGGACGGGCGCCTCCTCCGCGGGTACCACCAGGACGCCTACGACGGCA
AGGATTACATCGCCCTGAACGAGGACCTGAGCTCCTGGACCGCCGCGGACACGGCGGCTC
AGATCACCCAGCGCAAGTGGGAGGCGGCCCGTGTGGCGGAGCAGCTGAGAGCCTACCTGG
AGGGCGAGTGCGTGGAGTGGCTCCGCAGATACCTGGAGAACGGGAAGGAGACGCTGCAGC
GCGCGG
>HLA-B*35:01:01:01
GCTCCCACTCCATGAGGTATTTCTACACCGCCATGTCCCGGCCCGGCCGCGGGGAGCCCC
GCTTCATCGCAGTGGGCTACGTGGACGACACCCAGTTCGTGAGGTTCGACAGCGACGCCG
CGAGTCCGAGGACGGAGCCCCGGGCGCCATGGATAGAGCAGGAGGGGCCGGAGTATTGGG
ACCGGAACACACAGATCTTCAAGACCAACACACAGACTTACCGAGAGAGCCTGCGGAACC
TGCGCGGCTACTACAACCAGAGCGAGGCCGGGTCTCACATCATCCAGAGGATGTATGGCT
GCGACCTGGGGCCCGACGGGCGCCTCCTCCGCGGGCATGACCAGTCCGCCTACGACGGCA
AGGATTACATCGCCCTGAACGAGGACCTGAGCTCCTGGACCGCGGCGGACACCGCGGCTC
AGATCACCCAGCGCAAGTGGGAGGCGGCCCGTGTGGCGGAGCAGCTGAGAGCCTACCTGG
AGGGCCTGTGCGTGGAGTGGCTCCGCAGATACCTGGAGAACGGGAAGGAGACGCTGCAGC
GCGCGG
>HLA-B*37:01:01
GCTCCCACTCCATGAGGTATTTCCACACCTCCGTGTCCCGGCCCGGCCGCGGGGAGCCCC
GCTTCATCTCAGTGGGCTACGTGGACGACACCCAGTTCGTGAGGTTCGACAGCGACGCCG
CGAGTCCGAGGACGGAGCCCCGGGCGCCGTGGATAGAGCAGGAGGGGCCGGAGTATTGGG
ACCGGGAGACACAGATCTCCAAGACCAACACACAGACTTACCGAGAGGACCTGCGGACCC
TGCTCCGCTACTACAACCAGAGCGAGGCCGGGTCTCACACCATCCAGAGGATGTCTGGCT
GCGACGTGGGGCCGGACGGGCGCCTCCTCCGCGGGTATAACCAGTTCGCCTACGACGGCA
AGGATTACATCGCCCTGAACGAGGACCTGAGCTCCTGGACCGCGGCGGACACCGCGGCTC
AGATCACCCAGCGCAAGTGGGAGGCGGCCCGTGTGGCGGAGCAGGACAGAGCCTACCTGG
AGGGCACGTGCGTGGAGTGGCTCCGCAGATACCTGGAGAACGGGAAGGAGACGCTGCAGC
GCGCGG
>HLA-B*38:01:01
GCTCCCACTCCATGAGGTATTTCTACACCTCCGTGTCCCGGCCCGGCCGCGGGGAGCCCC
GCTTCATCTCAGTGGGCTACGTGGACGACACGCAGTTCGTGAGGTTCGACAGCGACGCCG
CGAGTCCGAGAGAGGAGCCGCGGGCGCCGTGGATAGAGCAGGAGGGGCCGGAATATTGGG
ACCGGAACACACAGATCTGCAAGACCAACACACAGACTTACCGAGAGAACCTGCGGATCG
CGCTCCGCTACTACAACCAGAGCGAGGCCGGGTCTCACACCCTCCAGAGGATGTACGGCT
GCGACGTGGGGCCGGACGGGCGCCTCCTCCGCGGGCATAACCAGTTCGCCTACGACGGCA
AGGATTACATCGCCCTGAACGAGGACCTGAGCTCCTGGACCGCGGCGGACACCGCGGCTC
AGATCACCCAGCGCAAGTGGGAGGCGGCCCGTGTGGCGGAGCAGCTGAGAACCTACCTGG
AGGGCACGTGCGTGGAGTGGCTCCGCAGATACCTGGAGAACGGGAAGGAGACGCTGCAGC
GCGCGG
>HLA-B*40:01:01
GCTCCCACTCCATGAGGTATTTCCACACCGCCATGTCCCGGCCCGGCCGCGGGGAGCCCC
GCTTCATCACCGTGGGCTACGTGGACGACACGCTGTTCGTGAGGTTCGACAGCGACGCCA
CGAGTCCGAGGAAGGAGCCGCGGGCGCCATGGATAGAGCAGGAGGGGCCGGAGTATTGGG
ACCGGGAGACACAGATCTCCAAGACCAACACACAGACTTACCGAGAGAGCCTGCGGAACC
TGCGCGGCTACTACAACCAGAGCGAGGCCGGGTCTCACACCCTCCAGAGGATGTACGGCT
GCGACGTGGGGCCGGACGGGCGCCTCCTCCGCGGGCATAACCAGTACGCCTACGACGGCA
AGGATTACATCGCCCTGAACGAGGACCTGCGCTCCTGGACCGCCGCGGACACGGCGGCTC
AGATCTCCCAGCGCAAGTTGGAGGCGGCCCGTGTGGCGGAGCAGCTGAGAGCCTACCTGG
AGGGCGAGTGCGTGGAGTGGCTCCGCAGATACCTGGAGAACGGGAAGGACAAGCTGGAGC
GCGCTG
>HLA-B*40:02:01
GCTCCCACTCCATGAGGTATTTCCACACCTCCGTGTCCCGGCCCGGCCGCGGGGAGCCCC
GCTTCATCACCGTGGGCTACGTGGACGACACGCTGTTCGTGAGGTTCGACAGCGACGCCA
CGAGTCCGAGGAAGGAGCCGCGGGCGCCATGGATAGAGCAGGAGGGGCCGGAGTATTGGG
ACCGGGAGACACAGATCTCCAAGACCAACACACAGACTTACCGAGAGAGCCTGCGGAACC
TGCGCGGCTACTACAACCAGAGCGAGGCCGGGTCTCACACCCTCCAGAGCATGTACGGCT
GCGACGTGGGGCCGGACGGGCGCCTCCTCCGCGGGCATAACCAGTACGCCTACGACGGCA
AGGATTACATCGCCCTGAACGAGGACCTGCGCTCCTGGACCGCCGCGGACACGGCGGCTC
AGATCACCCAGCGCAAGTGGGAGGCGGCCCGTGTGGCGGAGCAGCTGAGAGCCTACCTGG
AGGGCGAGTGCGTGGAGTGGCTCCGCAGATACCTGGAGAACGGGAAGGAGACGCTGCAGC
GCGCGG
>HLA-B*44:02:01:01
GCTCCCACTCCATGAGGTATTTCTACACCGCCATGTCCCGGCCCGGCCGCGGGGAGCCCC
GCTTCATCACCGTGGGCTACGTGGACGACACGCTGTTCGTGAGGTTCGACAGCGACGCCA
CGAGTCCGAGGAAGGAGCCGCGGGCGCCATGGATAGAGCAGGAGGGGCCGGAGTATTGGG
ACCGGGAGACACAGATCTCCAAGACCAACACACAGACTTACCGAGAGAACCTGCGCACCG
CGCTCCGCTACTACAACCAGAGCGAGGCCGGGTCTCACATCATCCAGAGGATGTACGGCT
GCGACGTGGGGCCGGACGGGCGCCTCCTCCGCGGGTATGACCAGGACGCCTACGACGGCA
AGGATTACATCGCCCTGAACGAGGACCTGAGCTCCTGGACCGCGGCGGACACCGCGGCTC
AGATCACCCAGCGCAAGTGGGAGGCGGCCCGTGTGGCGGAGCAGGACAGAGCCTACCTGG
AGGGCCTGTGCGTGGAGTCGCTCCGCAGATACCTGGAGAACGGGAAGGAGACGCTGCAGC
GCGCGG
>HLA-B*45:01
GCTCCCACTCCATGAGGTATTTCCACACCGCCATGTCCCGGCCCGGCCGCGGGGAGCCCC
GCTTCATCACCGTGGGCTACGTGGACGACACGCTGTTCGTGAGGTTCGACAGCGACGCCA
CGAGTCCGAGGAAGGAGCCGCGGGCGCCATGGATAGAGCAGGAGGGGCCGGAGTATTGGG
ACCGGGAGACACAGATCTCCAAGACCAACACACAGACTTACCGAGAGAGCCTGCGGAACC
TGCGCGGCTACTACAACCAGAGCGAGGCCGGGTCTCACACTTGGCAGAGGATGTATGGCT
GCGACCTGGGGCCCGACGGGCGCCTCCTCCGCGGGTATAACCAGTTAGCCTACGACGGCA
AGGATTACATCGCCCTGAACGAGGACCTGAGCTCCTGGACCGCGGCGGACACCGCGGCTC
AGATCACCCAGCGCAAGTGGGAGGCGGCCCGTGTGGCGGAGCAGGACAGAGCCTACCTGG
AGGGCCTGTGCGTGGAGTCGCTCCGCAGATACCTGGAGAACGGGAAGGAGACGCTGCAGC
GCGCGG
>HLA-B*47:01:01:01
GCTCCCACTCCATGAGGTATTTCTACACCGCCATGTCCCGGCCCGGCCGCGGGGAGCCCC
GCTTCATCACCGTGGGCTACGTGGACGACACGCTGTTCGTGAGGTTCGACAGCGACGCCA
CGAGTCCGAGGAAGGAGCCGCGGGCGCCATGGATAGAGCAGGAGGGGCCGGAGTATTGGG
ACCGGGAGACACAGATCTCCAAGACCAACACACAGACTTACCGAGAGGACCTGCGGACCC
TGCTCCGCTACTACAACCAGAGCGAGGCCGGGTCTCACACCCTCCAGAGGATGTTTGGCT
GCGACGTGGGGCCGGACGGGCGCCTCCTCCGCGGGTACCACCAGGACGCCTACGACGGCA
AGGATTACATCGCCCTGAACGAGGACCTGAGCTCCTGGACCGCCGCGGACACGGCGGCTC
AGATCACCCAGCGCAAGTGGGAGGCGGCCCGTGTGGCGGAGCAGCTGAGAGCCTACCTGG
AGGGCGAGTGCGTGGAGTGGCTCCGCAGATACCTGGAGAACGGGAAGGAGACGCTGCAGC
GCGCGG
>HLA-B*49:01:01
GCTCCCACTCCATGAGGTATTTCCACACCGCCATGTCCCGGCCCGGCCGCGGGGAGCCCC
GCTTCATCACCGTGGGCTACGTGGACGACACGCTGTTCGTGAGGTTCGACAGCGACGCCA
CGAGTCCGAGGAAGGAGCCGCGGGCGCCATGGATAGAGCAGGAGGGGCCGGAGTATTGGG
ACCGGGAGACACAGATCTCCAAGACCAACACACAGACTTACCGAGAGAACCTGCGGATCG
CGCTCCGCTACTACAACCAGAGCGAGGCCGGGTCTCACACTTGGCAGAGGATGTATGGCT
GCGACCTGGGGCCCGACGGGCGCCTCCTCCGCGGGTATAACCAGTTAGCCTACGACGGCA
AGGATTACATCGCCCTGAACGAGGACCTGAGCTCCTGGACCGCGGCGGACACCGCGGCTC
AGATCACCCAGCGCAAGTGGGAGGCGGCCCGTGAGGCGGAGCAGCTGAGAGCCTACCTGG
AGGGCCTGTGCGTGGAGTGGCTCCGCAGATACCTGGAGAACGGGAAGGAGACGCTGCAGC
GCGCGG
>HLA-B*51:01:01
GCTCCCACTCCATGAGGTATTTCTACACCGCCATGTCCCGGCCCGGCCGCGGGGAGCCCC
GCTTCATTGCAGTGGGCTACGTGGACGACACCCAGTTCGTGAGGTTCGACAGCGACGCCG
CGAGTCCGAGGACGGAGCCCCGGGCGCCATGGATAGAGCAGGAGGGGCCGGAGTATTGGG
ACCGGAACACACAGATCTTCAAGACCAACACACAGACTTACCGAGAGAACCTGCGGATCG
CGCTCCGCTACTACAACCAGAGCGAGGCCGGGTCTCACACTTGGCAGACGATGTATGGCT
GCGACGTGGGGCCGGACGGGCGCCTCCTCCGCGGGCATAACCAGTACGCCTACGACGGCA
AAGATTACATCGCCCTGAACGAGGACCTGAGCTCCTGGACCGCGGCGGACACCGCGGCTC
AGATCACCCAGCGCAAGTGGGAGGCGGCCCGTGAGGCGGAGCAGCTGAGAGCCTACCTGG
AGGGCCTGTGCGTGGAGTGGCTCCGCAGACACCTGGAGAACGGGAAGGAGACGCTGCAGC
GCGCGG
>HLA-B*54:01:01
GCTCCCACTCCATGAGGTATTTCTACACCGCCATGTCCCGGCCCGGCCGCGGGGAGCCCC
GCTTCATCGCAGTGGGCTACGTGGACGACACGCAGTTCGTGCGGTTCGACAGCGACGCCG
CGAGTCCGAGAGGGGAGCCGCGGGCGCCGTGGGTGGAGCAGGAGGGGCCGGAGTATTGGG
ACCGGAACACACAGATCTACAAGGCCCAGGCACAGACTGACCGAGAGAGCCTGCGGAACC
TGCGCGGCTACTACAACCAGAGCGAGGCCGGGTCTCACACTTGGCAGACGATGTATGGCT
GCGACCTGGGGCCGGACGGGCGCCTCCTCCGCGGGCATAACCAGTTAGCCTACGACGGCA
AGGATTACATCGCCCTGAACGAGGACCTGAGCTCCTGGACCGCGGCGGACACCGCGGCTC
AGATCACCCAGCGCAAGTGGGAGGCGGCCCGTGTGGCGGAGCAGCTGAGAGCCTACCTGG
AGGGCACGTGCGTGGAGTGGCTCCGCAGATACCTGGAGAACGGGAAGGAGACGCTGCAGC
GCGCGG
>HLA-B*57:01:01
GCTCCCACTCCATGAGGTATTTCTACACCGCCATGTCCCGGCCCGGCCGCGGGGAGCCCC
GCTTCATCGCAGTGGGCTACGTGGACGACACCCAGTTCGTGAGGTTCGACAGCGACGCCG
CGAGTCCGAGGATGGCGCCCCGGGCGCCATGGATAGAGCAGGAGGGGCCGGAGTATTGGG
ACGGGGAGACACGGAACATGAAGGCCTCCGCGCAGACTTACCGAGAGAACCTGCGGATCG
CGCTCCGCTACTACAACCAGAGCGAGGCCGGGTCTCACATCATCCAGGTGATGTATGGCT
GCGACGTGGGGCCGGACGGGCGCCTCCTCCGCGGGCATGACCAGTCCGCCTACGACGGCA
AGGATTACATCGCCCTGAACGAGGACCTGAGCTCCTGGACCGCGGCGGACACGGCGGCTC
AGATCACCCAGCGCAAGTGGGAGGCGGCCCGTGTGGCGGAGCAGCTGAGAGCCTACCTGG
AGGGCCTGTGCGTGGAGTGGCTCCGCAGATACCTGGAGAACGGGAAGGAGACGCTGCAGC
GCGCGG
>HLA-B*73:01
GCTCCCACTCCATGAGGTATTTCCACACCTCCGTGTCCCGGCCTGGCCGCGGGGAGCCCC
GCTTCATCACCGTGGGCTACGTGGACGACACCCAGTTCGTGAGGTTCGACAGCGACGCCG
CGAGTCCGAGAGAGGAGCCGCGGGCGCCGTGGATAGAGCAGGAGGGGCCGGAGTATTGGG
ACCGGAACACACAGATCTGCAAGGCCAAGGCACAGACTGACCGAGTGGGCCTGCGGAACC
TGCGCGGCTACTACAACCAGAGCGAGGACGGGTCTCACACTTGGCAGACGATGTATGGCT
GCGACATGGGGCCGGACGGGCGCCTCCTCCGCGGGTATAACCAGTTCGCCTACGACGGCA
AGGATTACATCGCCCTGAACGAGGACCTGCGCTCCTGGACCGCCGCGGACACGGCGGCTC
AGATCACCCAGCGCAAGTGGGAGGCGGCCCGTGTGGCGGAGCAGCTGAGAGCCTACCTGG
AGGGCGAGTGCGTGGAGTGGCTCCGCAGACACCTGGAGAACGGGAAGGAGACGCTGCAGC
GCGCGG
>HLA-B*82:03
GCTCCCACTCCATGAGGTATTTCTACACCGCTATGTCCCGGCCCGGCCGCGGGGAGCCCC
GCTTCATCTCAGTGGGCTACGTGGACGACACGCAGTTCGTGAGGTTCGACAGCGACGCCG
CGAGTCCGAGAGAGGAGCCGCGGGCCCCGTGGATAGAGCAGGAGGGGCCGGAGTATTGGG
ACCGGAACACACAGATCTACAAGGCCCAGGCACAGACTGACCGAGAGAGCCTGCGGAACC
TGCGCGGCTACTACAACCAGAGCGAGGCCGGGTCTCACACCCTCCAGAGGATGTATGGCT
GCGACCTGGGGCCCGACGGGCGCCTCCTCCGCGGGCATAACCAGTTAGCCTACGACGGCA
AGGATTACATCGCCCTGAACGAGGACCTGAGCTCCTGGACCGCGGCGGACACCGCGGCTC
AGATCACCCAGCGCAAGTGGGAGGCGGCCCGTGTGGCGGAGCAGGACAGAGCCTACCTGG
AGGACCTGTGCGTGGAGTCGCTCCGCAGATACCTGGAGAACGGGAAGGAGACGCTGCAGC
GCGCGG
>Hyla-B*01
GCTCCCACTCCATGAGGTATTTCTACACCTCCGTGTCCCGGCCCGGCCGCGGGGAGCCCC
GCTTCATCACCGTGGGCTACGTGGACGACACCCAGTTCGTGCGGTTCGACAGCGACGCCG
CGAGTCCGAGGATGGAGCCGCGGGCGCCGTGGATAGAGCAGGAGGGGCCGGAGTATTGGG
ACCAGCAGACACAGATCTCCAAGACCAACGCACAGACTGACCGAGAGAACCTGCGGATCG
CGCTCCGCTACTACAACCAGAGCGAGGACGGGTCTCACACCCTCCAGACGATGTATGGCT
GCGACCTGGGGCCCGACGGGCGCCTCCTCCGCGGGTATCGCCAGTACGCCTACGACGGCA
AGGATTACATCGCCCTGAACGAGGACCTGAGCTCCTGGACCGCCGCGGACACGGCGGCTC
AGATCACCCAGCGCAAGTGGGAGGCGGCCCATGAGGCGGAGCAGATGAGAGCCTACCTGG
AGGGCCGGTGCCTGGAGTGGCTCCGCAGATACCTGGAGAACGGGAAGGAGACTCTGCAGC
GCGCGG
>Chsa-B*01:01
GCTCGCACTCCATGAGGTATTTCAGCACCGCCGTGTCCCGGCCCGGCCGCCGGGAACCCT
GGTATCTCGCAGTCGGCTACGTGGATGACACGCAGTTCGTGTGGTTCGACAGCGACGCCG
AGAGTCCGAGGATGGAGCCGCGGGCGCCGTGGATAGAGCAGGAGGAGCCGGAGTATTGGG
AAGAGCAGACACGGAGAGCCAAGGGAAACGCACAGGCTGACCGAGGGAACCTGCGGACCC
TGCTCCGCTACTACAACCAGAGCGAGGGGGGGTCTCACACCTTCCAGTGGATGTACGGCT
GCGACCTGGGACCCGACGGGCGTCTCCTCCGCGGGTATCACCAGTCCGCCTACGACGGCA
AGGATTACATCGCCCTGAACGAGGACCTGCGCTCCTGGACCGCGGCGGACATGGCGGCTG
GGTTCACCCAGCGCAAGTGGGAGGCAGCCCGTGCGGCGGAGCGGTTCAGAGCCTACCTGG
AGGGCGAGTGCCTGGAGTGGCTCCGCAGACACCTGGAGAACGGGAAGGAGACGCTGCAGC
GCGCGG
