# Supplementary material for: Signature Patterns of MHC Diversity in Three Gombe Communities of Wild Chimpanzees Reflect Fitness in Reproduction and Immune Defense against SIVcpz
Source: PLoS Biol. 2015 May 28;13(5):e1002144. doi: 10.1371/journal.pbio.1002144 (PMC4447270; doi:10.1371/journal.pbio.1002144)
Supplement: S3 Data — (XLSX) [file pbio.1002144.s003.xlsx]

## Sheet: 7A_SIV
	Patr-B allele	SIVcpz negative chimpanzees	SIVcpz positive chimpanzees
		Allele frequency	Allele frequency
	B*22:04	0.3316	0.216667
	B*23:05	0.2842	0.2833
	B*06:03	0.0684	0.1333
	B*23:04	0.0789	0.05
	B*17:03	0.0579	0.0333
	B*39:01	0.0842	0.1
	B*28:02	0.0526	0.0333
	B*22:05	0.0211	0.0667
	B*22:03	0.0053	0.0667
	B*38:01	0.0158	0
	B*17:02	0	0.0167
