# Supplementary material for: Signature Patterns of MHC Diversity in Three Gombe Communities of Wild Chimpanzees Reflect Fitness in Reproduction and Immune Defense against SIVcpz
Source: PLoS Biol. 2015 May 28;13(5):e1002144. doi: 10.1371/journal.pbio.1002144 (PMC4447270; doi:10.1371/journal.pbio.1002144)
Supplement: S4 Data — For each allele, the total frequency is given as well as the population frequency contributed by immigrant females who arrived during the study period and their offspring. The contribution of “F lineage” individuals is also given for the central community. (XLSX) [file pbio.1002144.s004.xlsx]

## Sheet: Northern
	Northern community
	Year	Community size	Patr-B allele	Total allele frequency	Population frequency contributed by
					Immigrants and offspring
	2010	26	B*22:04	0.375	0.1875
			B*23:05	0.2083	0.0625
			B*06:03	0.1042	0.0625
			B*23:04	0.0625	0
			B*17:03	0	0
			B*39:01	0.0833	0.0833333
			B*28:02	0.0833	0.0208333
			B*22:05	0.0417	0.0416667
			B*22:03	0	0
			B*38:01	0.0417	0
			B*17:02	0	0
	2005	22	B*22:04	0.3864	0.0909091
			B*23:05	0.1591	0.0454545
			B*06:03	0.1364	0.0909091
			B*23:04	0.0455	0
			B*17:03	0	0
			B*39:01	0.0682	0.0681818
			B*28:02	0.0909	0.0227273
			B*22:05	0.0455	0.0454545
			B*22:03	0	0
			B*38:01	0.0455	0
			B*17:02	0.0227	0
	2000	19	B*22:04	0.4375	0.09375
			B*23:05	0.1875	0.03125
			B*06:03	0.125	0.03125
			B*23:04	0.0313	0
			B*17:03	0	0
			B*39:01	0	0
			B*28:02	0.125	0.03125
			B*22:05	0	0
			B*22:03	0	0
			B*38:01	0.0625	0
			B*17:02	0.0313	0
	1995	19	B*22:04	0.25	0
			B*23:05	0.25	0
			B*06:03	0.1	0
			B*23:04	0.1	0.05
			B*17:03	0	0
			B*39:01	0.05	0.05
			B*28:02	0.15	0
			B*22:05	0	0
			B*22:03	0	0
			B*38:01	0.05	0
			B*17:02	0.05	0

## Sheet: Central
	Central community
	Year	Community size	Patr-B allele	Total allele frequency	Population frequency contributed by
					Immigrants and offspring	F lineage
	2010	62	B*22:04	0.3145	0.104839	0.0887097
			B*23:05	0.3065	0.0806452	0.169355
			B*06:03	0.0726	0.0564516	0.00806452
			B*23:04	0.0806	0.0241935	0.0322581
			B*17:03	0.0806	0.00806452	0.0241935
			B*39:01	0.0403	0.00806452	0.016129
			B*28:02	0.0323	0.016129	0
			B*22:05	0.0323	0.0322581	0
			B*22:03	0.0323	0.0322581	0
			B*38:01	0	0	0
			B*17:02	0.0081	0.00806452	0
	2005	56	B*22:04	0.3125	0.107143	0.0803571
			B*23:05	0.3393	0.0892857	0.151786
			B*06:03	0.0625	0.0357143	0.00892857
			B*23:04	0.0625	0.00892857	0.0178571
			B*17:03	0.0893	0.00892857	0.0267857
			B*39:01	0.0625	0.00892857	0.0178571
			B*28:02	0.0268	0.0178571	0
			B*22:05	0.0179	0.0178571	0
			B*22:03	0.0268	0.0267857	0
			B*38:01	0	0	0
			B*17:02	0	0	0
	2000	48	B*22:04	0.3214	0.0714286	0.0595238
			B*23:05	0.3929	0.047619	0.202381
			B*06:03	0.0714	0.047619	0.0119048
			B*23:04	0.0714	0.0119048	0.0238095
			B*17:03	0.0714	0	0
			B*39:01	0.0476	0	0.0119048
			B*28:02	0.0238	0.0119048	0
			B*22:05	0	0	0
			B*22:03	0	0	0
			B*38:01	0	0	0
			B*17:02	0	0	0
	1995	42	B*22:04	0.3182	0.030303	0.0454545
			B*23:05	0.3636	0.0151515	0.166667
			B*06:03	0.0758	0.0454545	0.0151515
			B*23:04	0.0758	0	0.030303
			B*17:03	0.0758	0	0
			B*39:01	0.0606	0	0.0151515
			B*28:02	0.0303	0	0
			B*22:05	0	0	0
			B*22:03	0	0	0
			B*38:01	0	0	0
			B*17:02	0	0	0

## Sheet: Southern
	Southern community
	Year	Community size	Patr-B allele	Total allele frequency	Population frequency contributed by
					Immigrants and offspring
	2010	11	B*22:04	0.1	0
			B*23:05	0.3	0.15
			B*06:03	0.1	0
			B*23:04	0.05	0.05
			B*17:03	0.05	0
			B*39:01	0.3	0.2
			B*28:02	0.0833	0.05
			B*22:05	0	0
			B*22:03	0	0
			B*38:01	0.05	0.05
			B*17:02	0	0
	2005	16	B*22:04	0.1818	0
			B*23:05	0.2727	0.136364
			B*06:03	0.0909	0.0454545
			B*23:04	0.0455	0.0454545
			B*17:03	0	0
			B*39:01	0.2727	0.136364
			B*28:02	0.0455	0.0454545
			B*22:05	0.0455	0
			B*22:03	0	0
			B*38:01	0.0455	0.0454545
			B*17:02	0	0
	2000	27	B*22:04	0.35	0.025
			B*23:05	0.125	0.025
			B*06:03	0.025	0
			B*23:04	0.1	0.1
			B*17:03	0.025	0
			B*39:01	0.225	0.1
			B*28:02	0.025	0
			B*22:05	0.075	0
			B*22:03	0.05	0
			B*38:01	0	0
			B*17:02	0	0
	1998	28	B*22:04	0.4063
			B*23:05	0.1875
			B*06:03	0.0313
			B*23:04	0
			B*17:03	0.0313
			B*39:01	0.1563
			B*28:02	0.0313
			B*22:05	0.0938
			B*22:03	0.0625
			B*38:01	0
			B*17:02	0
