# Supplementary material for: Signature Patterns of MHC Diversity in Three Gombe Communities of Wild Chimpanzees Reflect Fitness in Reproduction and Immune Defense against SIVcpz
Source: PLoS Biol. 2015 May 28;13(5):e1002144. doi: 10.1371/journal.pbio.1002144 (PMC4447270; doi:10.1371/journal.pbio.1002144)
Supplement: S5 Data — (XLSX) [file pbio.1002144.s005.xlsx]

## Sheet: S2_Gombe_microsat_mitochond
	2010 Gombe
	Autosomal microsatellites						Mitochondrion
	D2S1326		D2S1333		D9S922		Hypervariable D Loop
	Allele	Frequency	Allele	Frequency	Allele	Frequency	Allele	Frequency
	256	0.27551	322	0.382653	302	0.336735	6	0.153061
	260	0.219388	302	0.280612	286	0.173469	1	0.132653
	244	0.214286	318	0.153061	298	0.173469	11	0.132653
	248	0.158163	310	0.0867347	306	0.127551	5	0.0918367
	268	0.0459184	326	0.0612245	290	0.0663265	2	0.0816327
	252	0.0357143	330	0.0204082	268	0.0612245	12	0.0816327
	232	0.0255102	334	0.0153061	294	0.0612245	3	0.0714286
	264	0.0204082					10	0.0714286
	236	0.00510204					13	0.0510204
							9	0.0408163
							4	0.0306122
							7	0.0306122
							8	0.0306122
