# Supplementary material for: Signature Patterns of MHC Diversity in Three Gombe Communities of Wild Chimpanzees Reflect Fitness in Reproduction and Immune Defense against SIVcpz
Source: PLoS Biol. 2015 May 28;13(5):e1002144. doi: 10.1371/journal.pbio.1002144 (PMC4447270; doi:10.1371/journal.pbio.1002144)
Supplement: S6 Data — (XLSX) [file pbio.1002144.s006.xlsx]

## Sheet: 10B_Natal_Immigrant_female
	Patr-B allele	Frequency among females
		Natal	Immigrant
	B*22:04	0.2727	0.375
	B*23:05	0.4091	0.2083
	B*06:03	0.0455	0.0625
	B*23:04	0.0455	0
	B*17:03	0.1364	0.0208
	B*39:01	0.0909	0.0625
	B*28:02	0	0.1042
	B*22:05	0	0.0833
	B*22:03	0	0.0417
	B*38:01	0	0.0208
	B*17:02	0	0.0208
