# Supplementary material for: Signature Patterns of MHC Diversity in Three Gombe Communities of Wild Chimpanzees Reflect Fitness in Reproduction and Immune Defense against SIVcpz
Source: PLoS Biol. 2015 May 28;13(5):e1002144. doi: 10.1371/journal.pbio.1002144 (PMC4447270; doi:10.1371/journal.pbio.1002144)
Supplement: S7 Data — (XLSX) [file pbio.1002144.s007.xlsx]

## Sheet: 11A_Fecund_male_female
	Community	Patr-B allele	Total allele frequency	Population frequency contributed by the offspring of fecund individuals in 2010
				Male	Female	Male & female
	Northern	B*22:04	0.375	0.125	0.0833333	0.1875
		B*23:05	0.2083	0.0625	0.145833	0.145833
		B*06:03	0.1042	0.0625	0.0625	0.104167
		B*23:04	0.0625	0.0208333	0.0416667	0.0416667
		B*17:03	0	0	0	0
		B*39:01	0.0833	0.0416667	0	0.0416667
		B*28:02	0.0833	0.0208333	0.0208333	0.0208333
		B*22:05	0.0417	0.0208333	0	0.0208333
		B*22:03	0	0	0	0
		B*38:01	0.0417	0.0208333	0.0208333	0.0208333
		B*17:02	0	0	0	0
	Central	B*22:04	0.3145	0.112903	0.112903	0.201613
		B*23:05	0.3065	0.153226	0.16129	0.233871
		B*06:03	0.0726	0.0403226	0	0.00806452
		B*23:04	0.0806	0.0483871	0.0322581	0.0725806
		B*17:03	0.0806	0.0322581	0.0483871	0.0645161
		B*39:01	0.0403	0.0322581	0.016129	0.0241935
		B*28:02	0.0323	0	0	0
		B*22:05	0.0323	0.00806452	0	0.00806452
		B*22:03	0.0323	0.00806452	0	0
		B*38:01	0	0	0	0
		B*17:02	0.0081	0	0	0
