# Supplementary material for: Signature Patterns of MHC Diversity in Three Gombe Communities of Wild Chimpanzees Reflect Fitness in Reproduction and Immune Defense against SIVcpz
Source: PLoS Biol. 2015 May 28;13(5):e1002144. doi: 10.1371/journal.pbio.1002144 (PMC4447270; doi:10.1371/journal.pbio.1002144)
Supplement: S8 Data — (XLSX) [file pbio.1002144.s008.xlsx]

## Sheet: S16_Offspring_fecund_lessfecund
	Community	Patr-B allele	Allele frequency
			Offspring produced in the central community			Offspring produced in the northern community
			Male	Female	F Matriline	Male	Female
	Fecund	B*22:04	0.25	0.2963	0.2609	0.3182	0.2727
		B*23:05	0.35	0.4444	0.5	0.1364	0.3182
		B*06:03	0.0833	0	0.0217	0.1818	0.1364
		B*23:04	0.1167	0.0926	0.087	0.0455	0.0909
		B*17:03	0.0833	0.1111	0.0652	0	0
		B*39:01	0.0833	0.0556	0.0652	0.0909	0
		B*28:02	0	0	0	0.0909	0.1364
		B*22:05	0.0167	0	0	0.0909	0
		B*22:03	0.0167	0	0	0	0
		B*38:01	0	0	0	0.0455	0.0455
		B*17:02	0	0	0	0	0
	Less fecund	B*22:04	0.2308	0.2581			0.5
		B*23:05	0.4231	0.2903			0.1364
		B*06:03	0	0.0968			0.1818
		B*23:04	0.1154	0.1129			0
		B*17:03	0.1154	0.0645			0
		B*39:01	0.0385	0.0484			0.0909
		B*28:02	0.0385	0.0645			0
		B*22:05	0	0.0161			0.0909
		B*22:03	0.0385	0.0323			0
		B*38:01	0	0.0161			0
		B*17:02	0	0			0
