# Supplementary material for: Signature Patterns of MHC Diversity in Three Gombe Communities of Wild Chimpanzees Reflect Fitness in Reproduction and Immune Defense against SIVcpz
Source: PLoS Biol. 2015 May 28;13(5):e1002144. doi: 10.1371/journal.pbio.1002144 (PMC4447270; doi:10.1371/journal.pbio.1002144)
Supplement: S1 Table — Each chimpanzee has a unique identification number, except “AND,” a chimpanzee named Andromeda who died at a young age, before a fecal sample could be obtained and an identification number assigned. For males, the identification numbers are underlined, for females they are not. In the column headed “SIV,” the word “Yes” means the individual is infected with SIVcpz. In the column headed “Sample,” the identification number of a fecal sample or the word “tissue” indicating an organ or tissue collected during necropsy. An asterisk denotes samples that were not genotyped for microsatellite markers. Presence of “(2)” or “(3)” next to a sample name or number indicates that two or three independent PCR were performed on the sample. The columns headed “Patr-B” give the two Patr-B alleles for each chimpanzee; they can be different (heterozygous) or identical (homozygous). The names of novel alleles discovered in this study are in bold. Each box is colored according to the Patr-B allele it contains. The four central columns give the exon 2 and 3 typing of each fecal sample. In the columns headed “Clones,” “DS” denotes that an allele was defined by direct sequencing (DS). A number in these columns shows the allele was defined by cloning and sequencing, and gives the number of clones sequenced. A blank box in these columns indicates that a single form of exon 2 or 3 was detected, because the individual is homozygous for that exon. The columns headed “Pedigree” at the right identify a chimpanzee’s mother (under “Maternal”) and father (under “Paternal”), where known. (XLSX) [file pbio.1002144.s025.xlsx]

## Sheet: PatrB genotypes of 125 Gombe
	Chimpanzee	SIV	Sample	Patr-B		Patr-B exon 2		Patr-B exon 3		Pedigree
	ID					Allele 1	Allele 2	Allele 1	Allele 2
	number			Allele 1	Allele 2	Clones	Clones	Clones	Clones	Maternal	Paternal
	CH003		15	22:04	23:05	DS	DS	4	3
			1120			DS	DS	DS	DS
	CH120		1700	17:03	22:04	DS	DS		10	CH026	CH007
			1570			DS	11		12
			2297			DS	DS	1	3
	CH026		1571	17:03	22:04	DS	12	1	9	CH031	CH035
			1544			DS	DS		24
	CH031		1575	17:03	22:04	1	8		10
			1574			DS	DS	8	15
			1543			DS	18		23
	CH056		1334	17:03	22:04	DS	7	7	8	CH031	CH013
			1630			DS	DS		DS
			1345			5	DS	1	13
	CH072		1014	23:04	23:05	DS	DS	11		CH028	CH035
			1014 (2)			DS	DS	DS
	CH028		863	17:03	23:05	DS	DS		10	CH025	CH008
			tissue*				27		11
			tissue (2)*			DS	14	1
			tissue (3)*			DS	11		11
	CH025		1703	17:03	22:04	DS	6	1	7	CH031
			1159			9	7		12
	CH054		1643	17:03	22:04	8	1	1	7	CH025	CH007
			1573			2	DS		7
	CH073		1307*	22:04	22:04	10		DS	DS	CH025	CH013
			1155			DS		DS	DS
	CH116		1678	22:04	28:02	DS	DS	DS	DS	CH025	CH007
			1750			DS	DS	6	3
	CH007		1718	22:04	28:02	4	2	2	3
			1359			DS	DS	2	9
			1659			DS	DS	DS	DS
	CH050		1744	06:03	22:04	17		DS	DS
			1455			19	1	2	10
	CH061		1478	06:03	22:04	7	4	8	2	CH050	CH020
			1421			3	5	DS	DS
	CH115		1770	22:04	23:05	DS	DS	DS	DS	CH050	CH006
			1521			DS	DS	DS	DS
	CH020		1539	06:03	22:04	13	4	2	5
			1527			DS	DS	1	3
	CH012		1717	22:04	23:05	8	3	3	21	CH011	CH020
			1545			DS	DS	DS	DS
	CH011		381*	23:05	23:05	11		DS
			200*			DS		9
			357			11		15
	CH016		644*	22:04	23:05	DS	DS	4	7
			645*			DS	DS	DS	DS
			646			3	6	8	3
	CH021	Yes	1471	22:03	23:05	DS	DS	7	5	CH089
			1163			DS	DS	5	4
	CH103	Yes	1640	22:03	23:05	DS	DS	DS	DS	CH021	CH006
			1546			DS	DS	DS	DS
	CH006	Yes	981	23:05	23:05	8		8
			794*			11		7
			414			1		4
	CH017		1741	23:05	23:05	11		DS		CH001	CH013
			1372			DS		DS
	CH053		1357	22:04	23:05	DS	DS	10	DS	CH001	CH013
			1106			DS	DS	DS	DS
			1632			DS			3
	CH077		1561	22:04	23:05	DS	DS	DS	DS	CH001	CH003
			1241			DS	DS	DS	DS
	CH132		2846	23:04	23:05	DS	DS	DS		CH001	CH010
			2919			DS	DS	DS
	CH001		327	22:04	23:05	3	3	DS	DS
			1537			13		DS	DS
			1475			DS	DS	DS	DS
	CH127		3003	23:04	23:05	DS	DS	DS		CH015	CH004
			3051			DS	DS	DS
	CH015		1535	23:04	23:05	DS	DS	12		CH001	CH035
			1536			2	10	10
	CH035		1446	22:04	23:04	3	8	4	3
			1360			DS	DS	2	1
	CH055		1688	22:04	23:04	DS	DS	8	1	CH036	CH035
			1520			DS	DS	DS	DS
	CH036	Yes	1325	22:04	22:04	10		11
			708			DS		9
	CH078		1389	23:05	23:05	DS		DS
			1556			12		12
	CH090		1749	06:03	23:05	8	4	DS	DS	CH078	CH020
			1804			9		3	8
			2001			3	5	DS	DS
	CH105		1165	17:03	22:03	DS	9	3	6
			1595			DS	7		9
	CH119	Yes	1789	06:03	22:03	15	6	11	5	CH105	CH020
			2189*			DS	DS	DS	DS
			2103*			DS	DS	DS	DS
	CH019		651	23:05	28:02	4	3	1	6
			1547			DS	DS	4	4
			1439			9	3	DS	DS
	CH117		1664	23:04	23:05	DS	DS	DS		CH019	CH035
			1564			DS	DS	12
	CH018		1190	06:03	22:04	4	6	DS	DS
			987*			6	4	DS	DS
	CH033	Yes	1320	23:05	23:05	8		21
			1030			9		DS
	CH062	Yes	224	17:03	23:05	DS	DS		6	CH005	CH033
			224 (2)			DS	DS		6
	CH099	Yes	958	22:04	22:05	DS		DS	DS
			853*			7		6	4
			576			DS		DS	DS
	CH101		1444	22:04	22:05	6		5	2	CH099	CH085
			856			12		DS	DS
	CH133	Yes	2556	22:05	23:04	DS	DS	DS	DS	CH071	CH035
			2771			DS	DS	DS	DS
	CH071	Yes	1597	22:04	22:05	8		5	6	CH099	CH085
			1508			11		5	9
	CH091	Yes	364	22:04	22:05	DS		5	7	CH099	CH085
			364 (2)			DS		DS	DS
	CH057		1509	22:04	23:05	5	10	DS	DS
			1157			DS	DS	3	6
			992*			DS	DS	DS	DS
	CH041		1164	06:03	39:01	2	8	3	7
			713			7	1	6	3
	CH104		1212	23:05	39:01	DS	DS	DS	DS	CH041	CH005
			1095			DS	DS	DS	DS
	CH002		1533	23:05	23:05	DS		DS
			1448			DS		DS
	CH097		1468	23:05	23:05	DS		DS		CH002	CH004
			1347			DS		DS
	CH010		1195	23:04	23:05	2	9	10		CH011
			1631			4	8	12
	CH029		1442	22:04	22:04	8		DS
			1168			10		DS
	CH030	Yes	337	22:04	22:04	DS		DS
			269*			5		10
	CH080	Yes	1489	17:02	22:04	7	DS	DS	17
			865			DS	DS	DS	10
	CH022	Yes	1460	23:05	28:02	6	1	DS	DS
			1342			DS	DS	DS	DS
	CH079		1566	22:04	22:04	23		31		CH064
			1476			DS		DS
			1727			DS		DS
			1513			16		24
	CH108		1740	22:04	39:01	DS		DS	DS	CH089
			1601			DS		1	8
	CH052	Yes	1760	06:03	23:05	1	6	5	1	CH050	CH013
			1541			2	6	DS	DS
	CH013		1238	22:04	23:05	DS	DS	6	4	CH011
			1599			DS	DS	7	2
			1752			DS	DS	DS	DS
	CH034		1315	23:05	39:01	DS	DS	DS	DS	CH024	CH013
			1517			DS	DS	5	5
	CH058		1414	22:04	23:05	5	4	9	5	CH024	CH013
			1549			DS	DS	DS	DS
	CH024		667	22:04	39:01	7		5	13
			666			7		DS	DS
	CH032		1638	22:04	39:01	12		DS	DS	CH024	CH016
			1577			5		DS	DS
	CH060		1395	06:03	39:01	3	6	28	1	CH032	CH020
			1578			DS	DS	4	6
	CH114		1576	23:05	39:01	DS	DS	DS	DS	CH032	CH010
			1867*			DS	DS	5	5
	CH004	Yes	1650	23:04	23:05	6	5	2		CH011	CH035
			1371			DS	DS	12
	CH027		1677	17:03	23:05	DS	2	1	6	CH031
			1648			DS	11	8	4
	CH123		1801	22:04	22:04	12		11		CH009	CH035
			2000			DS		DS
	CH102		1185	17:03	23:05	DS	DS		8	CH009	CH005
			1580			12	DS		8
	CH014		1653	17:03	22:04	9	5	2	18	CH009	CH005
			1412			10	9	1	11
	CH051		1560	23:05	23:05	7		3		CH009	CH005
			1507			DS		19
	CH009		1743	22:04	23:05	6	5	8	4	CH011	CH016
			1559			DS	DS	DS	DS
	CH005		1337	23:05	23:05	7		12		CH011
			1501			DS		6
	CH008		181	23:05	23:05	DS		DS
			67			11		12
	CH023		1273	22:04	23:04	DS	DS	46	2
			1436			DS	DS	7	4
	CH096		1461	06:03	22:05	9	23	4	3		CH045
			1569			DS	DS	5	6
	CH044		1720	22:04	28:02	3	4	3	6
			1652				5	5	6
	CH094		1656	22:04	22:04	DS		DS		CH044	CH048
			1474			DS		7
	CH098		1726	22:04	39:01	DS		6	19
			1687			6		3	8
	CH125		1797	22:04	39:01	DS		DS	DS	CH098	CH059
			2002			8		2	2
	CH039	Yes	1642	22:04	23:05	DS	DS	DS	DS
			1716			DS	DS	3	6
	CH049		1777	22:04	22:04	DS		DS
			1498			8		DS
	CH111		1772	06:03	22:04	DS	DS	DS	DS	CH049	CH045
			1354			9	3	8	3
	CH069		1057	22:04	22:04	DS		9		CH049
			486			8		12
	CH059		1689	22:04	22:04	8		10		CH049
			1757			6		DS
			1765			DS		11
	CH066		1788	23:05	28:02	1	5	DS	DS
			1663			DS	DS	1	23
	CH122		1880	23:05	28:02	DS	DS	DS	DS	CH066	CH048
			1880 (2)				6	DS	DS
	CH075		1634	22:04	23:05	2	8	DS	DS	CH066
			1411			DS	DS	35
	CH046		1738	22:04	23:05	1	3	6	8	CH011	CH016
			1671			DS	DS	6	5
	CH112		1231	22:04	23:05	DS	DS	2	6	CH046	CH048
			1668			DS	DS	6	6
	CH065		1669	06:03	22:04	9	1	9	22	CH046
			1684			11	1	3	8
	CH068		1682	06:03	23:05	4	7	DS	DS	CH046
			1557			2	2	5	6
	CH038		218	22:04	28:02	2	1	DS	DS	CH042
			109			DS	DS	2	9
	AND		tissue	22:04	28:02	2	10	16	6	CH042	CH059
			tissue (2)			DS	DS	3	6
	CH042		1666	28:02	38:01	2	6		46
			1492			DS	DS	5	5
	CH045	Yes	tissue*	06:03	06:03	11		DS
			tissue (2)*			DS		DS
	CH063		1725	06:03	38:01	DS	DS	11		CH042	CH045
			1437			9	3	DS	DS
	CH076		1660	22:05	39:01	10		5	1
			1774			9		DS	DS
	CH124		1979	22:04	22:05	16		DS	DS	CH076	CH059
			1979 (2)			DS		DS	DS
	CH113		1661	06:03	39:01	23		7	4	CH076	CH045
			1382			DS	DS	8	3
	CH047		1674	22:04	23:04	DS	DS	DS	DS	CH082
			1658			DS	DS	8	5
	CH126		1829	23:04	23:05	DS	DS	DS		CH047	CH048
			2187*			DS	DS	11
	CH067		1732	23:04	23:05	DS	DS	DS		CH047
			1842			DS	DS	DS
	CH048	Yes	1747	22:04	23:05	DS	DS	7	3
			1697			DS	DS	DS	DS
	CH088		1587	23:05	23:05	11		DS		CH086
			2033			10		12
			1528			11		10
	CH086	Yes	1810	06:03	23:05	3	5	8	14
			1794			7	11	DS	10
			1793			14	9	DS	DS
	CH092		271	23:04	39:01	DS	DS	DS	DS
			271			DS	DS	7	1
	CH093		2030	23:04	39:01	DS	DS			CH024
			1795			DS	DS	7	2
	CH110		1736	23:05	39:01	DS	DS	4	6	CH093
			1683			DS	DS	DS	DS
	CH064	Yes	1728	22:04	39:01	9		2	8
			1586			DS		4	6
			1585			5		DS	DS
			1532			4		DS	DS
	CH100	Yes	1696	22:04	39:01	18		10	13	CH064
			1584			9		11	24
	CH085		231	22:04	22:04	12		9
			236			DS		8
	CH109		2034	28:02	38:01	1	13	DS	DS
			1462			2	9	DS	DS
	CH089	Yes	1277	23:05	39:01	DS	DS	4	6
			944			DS	DS	DS	DS
	CH107	Yes	949	06:03	23:05	4	4	10	7
			949 (2)			2	10	DS	DS
	CH083		241	23:04	23:05	DS	DS	12
			241 (2)			DS	DS	DS
	CH087		226	22:04	22:04	DS		15
			226 (2)			DS		9
	CH118	Yes	1464	06:03	23:05	6	1	DS	DS	CH089	CH020
			1464 (2)			6	2	5	4
	CH106	Yes	1542	23:05	39:01	DS	DS	1	8
			1425			DS	DS	DS	DS
	CH070	Yes	239	22:04	39:01	DS		4	6
			239 (2)			DS		DS	DS
	CH082	Yes	244	23:04	39:01	DS	DS	DS	DS
			234			DS	DS	1	8
	CH128	Yes	2696	06:03	17:03	DS	DS	11		CH086
			2696 (2)			DS	DS	5
	CH129		2654	23:05	39:01	DS	DS	4	12	CH093	CH034
			3090			DS	DS	3	11
	CH137	Yes	3073	22:03	28:02	DS	DS	DS	DS
			3073 (2)			DS	DS	DS	DS
