# Supplementary material for: Signature Patterns of MHC Diversity in Three Gombe Communities of Wild Chimpanzees Reflect Fitness in Reproduction and Immune Defense against SIVcpz
Source: PLoS Biol. 2015 May 28;13(5):e1002144. doi: 10.1371/journal.pbio.1002144 (PMC4447270; doi:10.1371/journal.pbio.1002144)
Supplement: S2 Table — Listed are samples of chimpanzee feces that were all shown to contain SIVcpz-specific antibodies by western blotting. These samples are grouped according to the 30 chimpanzees from which they were collected. For each chimpanzee, the identity numbers and the Patr-B types are given. For each fecal sample, the identity number, the date of collection, and the community territory (northern [N], central [C], or southern [S]) in which the collection was made, are given. These data are followed by the results of testing for the presence (+) or absence (-) of vRNA detected by PCR amplification. For each individual, the total number of fecal samples tested is given, as well as the number shown to contain vRNA. For chimpanzees from which vRNA was detected, the infecting strain of SIVcpz is identified by TAN followed by a number from 1 to 23. (XLS) [file pbio.1002144.s026.xls]

## Sheet: Histos
603		other			0603 total samples			other total samples			0603 positives			other positives		# samples collected on X for both			3901 total samples			other total samples (non 0603)			3901 positives			other positives (non 0603)				#chimanzees on Y for both
total samples	positives	total samples	positives		Bin	Frequency		Bin	Frequency		Bin	Frequency		Bin	Frequency	# chimpanzees on Y for total			Bin	Frequency		Bin	Frequency		Bin	Frequency		Bin	Frequency			# samples collected on X for total
1	0	1	0		1	3		1	5		1	1		1	3	# vRNA+ chimps on Y for positives			1	2		1	3		1	3		1	8			# pos samples on X for positives
1	0	1	0		2	1		2	3		2	0		2	3				2	2		2	1		2	1		2	2
1	1	1	1		3	0		3	2		3	0		3	2				3	0		3	2		3	0		3	2
2	0	1	1		4	0		4	3		4	0		4	3				4	1		4	2		4	1		4	3
13	0	1	1		5	0		5	3		5	0		5	3				5	0		5	2		5	0		5	1
17	5	2	1		6	0		6	1		6	0		6	1				6	0		6	2		6	0		6	1
24	2	2	1		7	0		7	1		7	0		7	1				7	0		7	1		7	0		7	0
		2	2		8	0		8	0		8	0		8	0				8	0		8	0		8	0		8	0
		3	1		9	0		9	1		9	0		9	1				9	0		9	1		9	1		9	0
		3	3		10	0		10	2		10	0		10	1				10	0		10	2		10	0		10	0
		4	1		11	0		11	0		11	0		11	0				11	0		11	0		11	0		11	0
		4	4		12	0		12	0		12	0		12	0				12	0		12	0		12	0		12	0
		4	4		13	1		13	1		13	0		13	1				13	0		13	1		13	0		13	0
		5	1		14	0		14	0		14	0		14	0				14	0		14	0		14	0		14	0
		5	3		15	0		15	0		15	0		15	0				15	0		15	0		15	0		15	0
		5	3		16	0		16	0		16	0		16	0				16	0		16	0		16	0		16	0
		6	2		17	1		17	0		17	1		17	0				17	0		17	0		17	0		17	0
		7	4		18	0		18	0		18	0		18	0				18	0		18	0		18	0		18	0
		9	2		19	0		19	0		19	0		19	0				19	0		19	0		19	0		19	0
		10	0		20	0		20	0		20	0		20	0				20	0		20	0		20	0		20	0
		10	5		21	0		21	0		21	0		21	0				21	0		21	0		21	0		21	0
		13	6		22	0		22	0		22	0		22	0				22	0		22	0		22	0		22	0
		23	9		23	0		23	1		23	0		23	1				23	1		23	0		23	0		23	0
					24	1		24	0		24	1		24	0				24	0		24	0		24	0		24	0
					More	0		More	0		More	0		More	0				More	0		More	0		More	0		More	0
						B0603						B-other								B3901						B-other
				Total
				Positives
																#chimanzees on Y for both
																# samples collected on X for total
																# pos samples on X for positives
					0603 total samples			other total samples			0603 positives			other positives
					Bin	Frequency		Bin	Frequency		Bin	Frequency		Bin	Frequency
					1	3		1	5		1	5		1	11
					2	1		2	3		2	1		2	3
					3	0		3	2		3	0		3	3
					4	0		4	3		4	0		4	3
					5	0		5	3		5	1		5	1
					6	0		6	1		6	0		6	1
					7	0		7	1		7	0		7	0
					8	0		8	0		8	0		8	0
					9	0		9	1		9	0		9	1
					10	0		10	2		10	0		10	0
					11	0		11	0		11	0		11	0
					12	0		12	0		12	0		12	0
					13	1		13	1		13	0		13	0
					14	0		14	0		14	0		14	0
					15	0		15	0		15	0		15	0
					16	0		16	0		16	0		16	0
					17	1		17	0		17	0		17	0
					18	0		18	0		18	0		18	0
					19	0		19	0		19	0		19	0
					20	0		20	0		20	0		20	0
					21	0		21	0		21	0		21	0
					22	0		22	0		22	0		22	0
					23	0		23	1		23	0		23	0
					24	1		24	0		24	0		24	0
					More	0		More	0		More	0		More	0
						B0603						B-other
				Total	same as above
				Positives

## Sheet: Correlations
By Individual
																				603		other		other			3901		other			Correlation Coeffecients (Allele Based)												2204		other
		CH#	Sample code	Colletion date	Comm-unity	SIVcpz fecal WB	vRNA	SIVcpz designation	Tube labels	Abv	Location	Tracker	other remarks (from old master lists)	Patr-B Allele 1	Patr-B Allele 2		positives	total samples		total samples	positives	total samples	positives	total samples	positives		total samples	positives	total samples	positives		603	total samples	positives		3901	total samples	positives		2204	total samples	positives		total samples	positives	total samples	positives
		4	1101	2006-08-12	KK	pos	pos	TAN14						23:04	23:05		1	1		1	0	1	0	1	1		1	1	1	0		total samples	1			total samples	1			total samples	1			1	0	1	0
		6	14	2000-11-09	KK	pos	pos	TAN1						23:05	23:05		6	13		1	0	1	0	13	6		1	1	1	0		positives	0.625137	1		positives	0.965925	1		positives	0.863937	1		1	1	1	0
		6	4	2000-11-13	KK	pos	pos													1	1	1	1	3	3		2	1	1	0														2	1	1	0
		6	17	2000-11-18	KK	pos	pos					Juma Kashita								2	0	1	1	6	2		2	2	1	0		other	total samples	positives		other	Column 1	Column 2		other	Column 1	Column 2		4	1	1	1
		6	79	2001-12-18	KK	pos	neg													13	0	1	1	5	1		4	4	1	1		total samples	1			Column 1	1			Column 1	1			4	4	1	1
		6	73	2001-12-23	KK	pos	pos													17	5	2	1	3	1		23	9	1	1		positives	0.792956	1		Column 2	0.449881	1		Column 2	0.478844	1		4	4	1	1
		6	99	2002-01-03	KK	pos	pos													24	2	2	1	2	1				2	0														5	1	2	0
		6	93	2002-01-11	KK	pos	pos						Last daughter of Fifi (3 months old)									2	2	4	4				2	1		other (no 0603,3901)	total samples	positives		other (no 0603,3901)	total samples	positives						5	3	2	1
		6	329	2003-08-20	KK	pos	neg															3	1	9	2				3	1		total samples	1			More	1							7	4	2	2
		6	415	2004-04-09	KK	pos	neg					Hilali										3	3	1	0				3	3		positives	0.606495	1		positives	0.606495	1						9	2	3	1
		6	411	2004-04-28	KK	pos	neg					Selemani										4	1	5	3				4	1										2204, no 39:01	Column 1	Column 2		23	9	3	3
		6	412	2004-05-13	KK	pos	neg					Khalidi										4	4	4	1				4	4										Column 1	1					5	3
		6	413	2004-07-12	KK	pos	neg					Kadaha										4	4	1	0				5	1										Column 2	0.516749	1				6	2
		6	414	2004-07-16	KK	pos	neg					Methodi										5	1	7	4				5	3																10	0
		21	733	2005-05-11	KK	pos	pos	TAN11						22:03	23:05		3	3				5	3	10	5				5	3																10	5
		21	1110	2006-10-14	KK	pos	pos															5	3	5	3				6	2																13	0
		21	1602	2009-08-12	KK	pos	pos		MAK 12/8/09 5:17													6	2	10	0				7	4																13	6
		22	112	2002-01-06	KK	pos	neg	TAN9					Pattina	23:05	28:02		2	6				7	4						9	2																17	5
		22	160	2002-06-18	KK	pos	neg						Originally identified as Tita									9	2						10	0														B2204, no 39:01		24	2
		22	184	2002-06-20	KK	pos	neg															10	0						10	5														total samples	positives
		22	292	2003-08-29	KK	pos	neg															10	5						13	0														1	0
		22	736	2005-05-24	KK	pos	pos															13	6						13	6														2	1
		22	1113	2006-07-14	KK	pos	pos															23	9						17	5														4	1
		30	84	2001-12-13	KK	pos	pos	TAN17						22:04	22:04		1	5											24	2														4	4
		30	145	2002-07-02	KK	pos	neg													B0603							B3901						B2204											5	1
		30	277	2003-02-14	KK	pos	neg					Gabo	SAA																															5	3
		30	269	2003-03-24	KK	pos	neg					Gabo																																7	4
		30	337	2003-08-07	KK	pos	neg																									Allele									B2204, no 39:01			9	2
		33	27	2001-10-23	KK	pos	neg	TAN16						23:05	23:05		1	3
		33	97	2002-01-04	KK	pos	neg
		33	815	2005-07-12	KK	pos	pos
		36	1037	2006-03-15	KK	pos	pos	TAN10						22:04	22:04		1	2
		36	1325	2007-06-28	KK	pos	neg
		39	1072	2004-02-27	MT	pos	pos	TAN8						22:04	23:05		4	4
		39	610	2004-07-18	MT	pos	pos
		39	1048	2006-01-24	MT	pos	pos
		39	1051	2006-05-18	MT	pos	pos
		45	108	2002-01-03	MT	pos	pos	TAN3						06:03	06:03		5	17
		45	105	2002-01-10	MT	pos	pos
		45	171	2002-01-27	MT	pos	pos					ML
		45	127	2002-05-08	MT	pos	neg					Juma Kashita
		45	173	2002-05-08	MT	pos	pos					Methodi
		45	176	2002-05-08	MT	pos	pos					Calory
		45	296	2003-08-13	MT	pos	neg					Mtoni	MT4 FWB Reapeated 4/2/04 3+ SIV+																			Other
		45	350	2003-09-21	MT	pos	neg
		45	476	2004-03-16	MT	pos	neg					?
		45	513	2004-03-18	MT	pos	neg					?
		45	514	2004-03-23	MT	pos	neg					?
		45	515	2004-05-07	MT	pos	neg					?
		45	520	2004-05-08	MT	pos	neg					?	Label on tube said VIN
		45	516	2004-06-10	MT	pos	neg					Gabo	MT9
		45	517	2004-06-11	MT	pos	neg					Matilo?	MT1
		45	499	2004-06-15	MT	pos	neg					Matilo	MT4
		45	518	2004-06-15	MT	pos	neg					Respis	MT4
		48	285	2003-10-29	MT	pos	neg	TAN15				SAA	MT11	22:04	23:05		2	9
		48	502	2004-03-24	MT	pos	neg					?
		48	503	2004-03-27	MT	pos	neg					?
		48	504	2004-05-05	MT	pos	neg					?
		48	505	2004-05-08	MT	pos	neg					?
		48	506	2004-05-15	MT	pos	neg					?																				Other (no 0603, 3901)
		48	507	2004-05-17	MT	pos	pos					?
		48	508	2004-06-13	MT	pos	neg					Respis	MT4
		48	671	2004-11-21	MT	pos	pos				KV 4	?
		52	1127	2006-07-13	KK	pos	pos	TAN12						06:03	23:05		1	1
		62	224	2002-08-05	KK	pos	neg							17:03	23:05		0	1
		64	39	2001-11-11	KL	pos	pos	TAN2	tube gone					22:04	39:01		9	23
		64	228	2002-03-17	KL	pos	neg		28/8/2003 12:28pm FF (RSR- or FE)			Juma S
		64	229	2002-03-17	KL	pos	neg		Bwavi LB1 1:50 HAJULIKANI 24-04/4 02 UNKNOWN FECES			Hyamdi
		64	281	2002-12-24	KL	pos	neg		NN 24-12-03
		64	283	NA	KL	pos	neg		NYAMAGOMA A03 4:34 HAJULIKANI			Hajulikani Nyamagoma
		64	274	2003-01-20	KL	pos	neg		20-1-003 SA 11:16 PATINA BWAVI
		64	257	2003-01-24	KL	pos	neg		24-1-003 BWAVI 3:30 HAJULIKANI			Matendo
		64	273	2003-01-24	KL	pos	neg		24-1-003 BWAVI 3:30 HAJULIKANI
		64	297	2003-07-29	KL	pos	neg		29/7/03 GOMBE A KIOTANI 5:20 MAUxxxLIKGA				Gombe
		64	308	2003-09-26	KL	pos	neg		blank				BO2 KANI HAJ
		64	301	2003-10-09	KL	pos	pos		HAJULIKANI				BO4
		64	365	2004-01-30	KL	pos	neg		30/1/2004 SAA 2110 HAJULIKANI BWAVI			UNK
		64	368	2004-02-10	KL	pos	neg		10-2-04 SAA 3:30 HAJULIKANI			UNK
		64	529	2004-07-28	KL	pos	pos		28-7-04 GOMBE CD2 7:26 MCHANA ABASI/MICHAEL		CD 2	Abasi / Mke
		64	536	2004-08-04	KL	pos	neg		7/8/04 7:30AM unknown2 col: MICHAEL/ABASI		bwavi	Abasi/Mike
		64	546	2004-08-13	KL	pos	pos		13/08/04 SAA 3:00 ASUBUKI NYAMAGOMA AN2 KIOTANI MKUSANYAJI/MICHAEL		Nyamagome AN2	Michael
		64	547B	2004-08-13	KL	pos	pos		13/8/04 SAA 3:30 ASUBUKI NYAMAGOMA AN2 NJIANI MKUSANYAGI MICHAEL
		64	568	2004-09-14	KL	pos	pos		14/9/2004 NYAMAGOMA A01 SAA 2:30 KIOTANI MKISANYAJI ABASI-SOOD		Nyamagoma A01	Abasi/Sood
		64	569	2004-09-14	KL	pos	pos		14/9/2004 NYAMAGOMA A01 SAA 2:30 KIOTANI MKISANYAJI ABASI-SOOD		Nyamagoma A01	Abasi /Sood
		64	570	2004-09-14	KL	pos	pos		14/9/2004 NYAMAGOMA A01 SAA 2:30 KIOTANI MKISANYAJI ABASI-SOOD		Nyamagoma A01	Abasi/Sood
		64	579	2004-10-04	KL	pos	neg		4/10/2004 SAA 7:51AM MKUSANYAJI SOOD		?	Sood
		64	580	2004-10-04	KL	pos	pos		4/10/2004 BWAVI SAA 7:57AM MKUSANYAJI SOOD		bwavi	Sood
		64	601	2004-12-08	KL	pos	neg		8/12/04 NYAMAGOMA A03 SAA 6:21		Nyamagoma A03	?
		70	239	2002-03-13	KL	pos	pos	TAN4	BWAVI B52 Adolescent female 13-03-02	str 1-4 by RSR 4/23/09		Matendo		22:04	39:01		1	1
		71	242	2002-06-22	KL	pos	pos	TAN5	BWAVI 22/6/002 unknown feces				BN.2 Bwavi NDUME adult Male	22:04	22:05		3	5
		71	367	2004-06-01	KL	pos	neg		0-6-2004 3:30 BWAVI HAJULIKANI			UNK	Bwavi
		71	597	2004-11-28	KL	pos	neg		11:20AM 28/11/2004 KITWE		Kitwe	?
		71	734	2005-03-01	KK	pos	pos		1/03/05 MATENDO 6:11 MGENI 1
		71	989	2006-01-22	KK	pos	pos		22-1-6 8:52 iMA KAHAMA
		80	510	2004-05-05	MT	pos	neg	TAN13				?		17:02	22:04		1	4
		80	511	2004-05-07	MT	pos	neg					?
		80	512	2004-05-16	MT	pos	neg					?
		80	1124	2006-10-02	KK	pos	pos
		82	244	2002-08-07	KL	pos	neg	TAN19						23:04	39:01		1	2
		82	234	2002-08-22	KL	pos	pos		BWAVI unknown feces 07.08.02				SAA
		86	227	2002-06-19	KL	pos	pos	TAN7	NYAMAGOMA AN3 19-6-02 DUME KIJA NA				CHOO from the night nest Bwavi***	06:03	23:05		2	24
		86	230	2002-06-19	KL	pos	neg		NYAMAGOMA AN3 19-06 JIKE BWAVI- female (adult)				Gombe A1 Feces + wire (?)
		86	248	2002-08-16	KL	pos	neg		NYAMAGOMA A03 6/8/02 A12:58 N.JIKE
		86	282	2003-01-10	KL	pos	neg		10-1-003 SAA 6:00 HAIULIKANI B XXX HAI
		86	311	2003-09-15	KL	id	neg		blank				KIOTANI NJA
		86	521	2004-07-19	KL	pos	neg		19-7-04 4:00 NYAMAGOMA A01 CHINI SOOD		Nyamagoma A01	Sood
		86	522	2004-07-19	KL	pos	neg		19-7-04 4:00 NYAMAGOMA A01 CHINI SOOD		Nyamagoma AO1	Sood
		86	528	2004-07-27	KL	pos	neg		27-7-04 NYAMAGOMA A01 3:20 KIOTANI HAJULIKANI ABASI		Nyamagoma A01	Abasi
		86	604	2004-07-30	KL	pos	neg		30-7-04 2:40 PATINA NYAMAGOMA A02 ABASI		nyamagoma A02	Abasi
		86	531	2004-08-02	KL	pos	neg		2-8-04 MUDA (?) NYAMAGOMA A02 M.MUSHI		Nyamagoma 02	Mike
		86	532	2004-08-02	KL	pos	neg		2-8-04 NYAMAGOMA A02 MUDA 4:20 M.MUSHI		Nyamagoma A02	Mike
		86	534	2004-08-04	KL	pos	neg		BWAVI 4/8/04 7:53PM unknown GOLL? ABASI MICHAEL		Nyamagoma A01	Abasi/Mike
		86	542	2004-08-11	KL	pos	neg		11/8/04 7:49am NYAMAGOMA (LOWER) AVI NIO SOOD		Nyamagoma A01	Sood
		86	548	2004-08-15	KL	pos	neg		9:30AM NYAMAGOMA NO1 15/8/04 KIOTANI HAJULINKANI
		86	549	2004-08-15	KL	pos	neg		15/8/04 NYAMAGOMA AN2 SAA 9:30AM KIOTANI NO.2 HAJULIKANI		Nyamagoma AN2	?
		86	551	2004-08-16	KL	pos	pos		16/8/04 NYAMAGOMA A01 SAA 2:00AM KIOTANI HAJULIKANI		Nyamagoma A01	?
		86	567	2004-09-12	KL	pos	neg		12/9/04 NYSANGOMA A03 SAA 547 KIOTANI MKUSANAJI ABASI-SOOD		nyamagoma A03	Abasi/Sood
		86	572	2004-09-21	KL	pos	neg		21/9/04 BWAVI SAA 1:30AM MKISANYAJI ABASI		Bwavi	Abasi
		86	573	2004-09-22	KL	pos	neg		22/9/04 BWAVI SAA 11:7AM MKUSANYAJI ABASI		Bwavi	Abasi
		86	582	2004-10-04	KL	pos	neg		4/10/04 BWAVI SAA 8:15AM MKUSANYA ABAS		Bwavi	Abasi
		86	583	2004-10-09	KL	pos	neg		9/10/04 BWAVI SAA 10:15AM MKUSANYAJI SAIDI		bwavi	Saidi
		86	589	2004-11-06	KL	pos	neg		5/12/05 BWAVI SAIDI 3:37		Bwavi	Matendo
		86	602	2004-12-11	KL	pos	neg		11.12.04 SAA 10:21 NYAMAGOMA		Nyamagoma	?
		86	603	2004-12-15	KL	pos	neg		15/12/04 BWAVI SAA 12:14AM		Bwavi	?
		89	944	2006-04-26	KL	pos	pos	TAN18	26/4/06 NYASANGE F01 SAA 4:10					23:05	39:01		1	1
		91	364	2004-06-05	KL	pos	neg		5/6/04 BWAVI HAJULIKANI			UNK		22:04	22:05		0	1
		99	299	2003-08-17	KL	pos	neg	TAN6	SAA 5:30 GOMBE A MTORI MAJULIKARI KOTAUI				SAME BAG AS 298 Kiotani-Haj	22:04	22:05		4	7
		99	314	2003-08-17	KL	pos	neg		GOMBE A MTONI KIOTANI NAJULIKARI SAA 5:30				GOMBE AMTONI
		99	316	2003-08-21	KL	pos	neg		BWAVI 21/8/2003 SAA 1:50 BWAVI 3.02				HAJ BO2
		99	574	2004-10-02	KL	pos	pos		2/10/2004 GOMBE A SAA 10:19 MKUSANYAJI SAIDI		Gombe A	Saidi
		99	575	2004-10-02	KL	pos	pos		2/10/2004 GOMBE A SAA 12:22AM MKUSANYAJI ABASI		Gombe A	Abasi
		99	576	2004-10-02	KL	pos	pos		2/10/2004 GOMBE A SAA 11:00AM MKUSANYAJI ABASI		Gombe A	Abasi
		99	783	2005-07-12	KK	pos	pos
		100	1278	2007-12-06	KL	pos	pos	TAN21	6/12/07 SAA 5:14 GOMBE C.02					22:04	39:01		4	4
		100	1279	2007-12-06	KL	pos	pos		6/12/07 GOMBE CO2 SAA 5:10SAIDI
		100	1487	2008-07-17	KL	pos	pos		17/7/08 SAA 6:2 BWAVI B03 KIOTANI ABASI	unk
		100	1531	2008-08-09	KL	pos	pos		9/8/08 SAA 3:7 NGAGAMA A01 KIOTANI	unk
		103	1111	2006-09-19	KK	pos	neg	TAN22						22:03	23:05		5	10
		103	1112	2006-10-16	KK	pos	neg
		103	1850	2010-03-25	KK	pos	neg		MATENDO MAM 25/3/010 BUSAMBO	Mambo
		103	1923	2010-04-05	KK	pos	pos		Info from spreadsheet from Iddi	MAM		Magombe
		103	2012	2010-07-10	KK	pos	pos		Info from spreadsheet from Iddi	MAM		Samson
		103	2179	2010-10-16	KK	pos	neg		Info from spreadsheet from iddi	MAM	Mkenke	Magombe
		103	2286	2011-01-04	KK	pos	neg		#VALUE!	MAM	Kasekela	Magombe
		103	2437	2011-04-18	KK	pos	pos				Busambo	Samson
		103	2516	2011-06-09	KK	pos	pos				Kasekela	Amri
		103	2736	2011-10-07	KK	pos	pos			MAM	KK	Baraka D
		106	1140	2006-08-10	KL	pos	pos	TAN20	10/8/06 SAA 10:15AM NYASANGA R02 ABASI					23:05	39:01		2	2
		106	901	NA	KL	pos	pos		BLANK
		107	889	2005-08-13	KL	pos	neg		13/8/05 SAA 10:10AM BWAVI					06:03	23:05		0	2
		107	949	2005-11-17	KL	pos	neg		17/4/05 SAA 10:42 GOMBE A04
		118	1464	2008-10-14	KL	pos	neg		14/10/08 KITWE D01 SA 4:58 SAIDI	unk				06:03	23:05		0	1
		119	1789	2010-02-25	KK	pos	neg		25/2/10 10:48 ERI	Eriki				06:03	22:03		0	13
		119	1990	2010-05-04	KK	pos	neg		Info from spreadsheet from Iddi	ERI		Samson
		119	2103	2010-09-06	KK	pos	neg		Info from spreadsheet from iddi	ERI	KK5	Matt
		119	2189	2010-10-19	KK	pos	neg		Info from spreadsheet from iddi	ERI	Mkenke	Samson
		119	2383	2011-03-17	KK	pos	neg		#VALUE!	ERI
		119	2484	2011-05-25	KK	pos	neg				KK4	Matendo
		119	2518	2011-06-12	KK	pos	neg				KK7	Samson
		119	2955	2012-05-15	KK	pos	neg			ERI
		119	3007	2012-06-17	KK	pos	neg			ERI	KK5	Matendo
		119	3032	2012-07-05	KK	pos	neg			ERI	Kakombe	Baraka D
		119	3135	2012-09-04	KK	pos	neg			ERI	Kakombe	Magombe
		119	3427	2013-03-16	KK	id	neg			ERI	bare tree	Samson
		119	3487	2013-05-25	KK	id	neg			ERI		Baliwa
		128	2696	2011-09-14	KL	pos	neg				Nyamagoma	Bernadetha		06:03	17:03		0	1
		133	2527	2011-06-14	KK	pos	neg	TAN23			KK5	Magombe		22:05	23:04		3	5
		133	2556	2011-07-03	KK	pos	pos				Linda	Magombe
		133	2771	2011-11-17	KK	pos	neg			IPO	Mkenke	Magombe
		133	3188	2012-09-21	KK	pos	pos			IPO	Mkenke	Gabo
		133	3384	2013-01-09	KK	pos	pos			IPO	FIG TREE	Baraka D
		137	3073	2012-07-28	KL	pos	neg			CHEM	kalande	Nasibu		22:03	28:02		0	10
		137	3256	2012-10-09	KL	pos	neg			CHEM	Kitwe	Ashahadu
		137	3410	2012-12-01	KK	pos	neg		Mgeni 1	CHEM
		137	3321	2012-12-02	KK	pos	neg		Mgeni 2	CHEM	Kahama	Nasibu
		137	3413	2013-01-14	KK	pos	neg		CHEM	CHEM
		137	3422	2013-02-27	KK	pos	neg			CHEM	Nyamagoma	Hamisi Matama
		137	3483	2013-04-15	KK	pos	neg			DO2	Gombe	Baliwa
		137	3737	2014-02-01	KL	pos	neg			CHE		Amri
		137	3805	2014-02-08	KL	pos	neg					Method
		137	3806	2014-07-16	KL	pos	neg
[truncated: 4 more columns]

## Sheet: SIV+_fWB-vRNA_SuppFIGbyIndv
	Chimpanzee ID number	Patr-B		Fecal sample ID number	Fecal sample collection date	Fecal sample collection site	Presence of SIVcpz vRNA	Tube labels	Abv	Location	Tracker	other remarks (from old master lists)	Total number of samples	Total number of vRNA+ samples	SIVcpz strain
	CH004	23:04	23:05	1101	2006-08-12	C	+						1	1	TAN14
	CH006	23:05	23:05	14	2000-11-09	C	+						13	6	TAN1
	CH006			4	2000-11-13	C	+
	CH006			17	2000-11-18	C	+				Juma Kashita
	CH006			79	2001-12-18	C	-
	CH006			73	2001-12-23	C	+
	CH006			99	2002-01-03	C	+
	CH006			93	2002-01-11	C	+					Last daughter of Fifi (3 months old)
	CH006			329	2003-08-20	C	-
	CH006			415	2004-04-09	C	-				Hilali
	CH006			411	2004-04-28	C	-				Selemani
	CH006			412	2004-05-13	C	-				Khalidi
	CH006			413	2004-07-12	C	-				Kadaha
	CH006			414	2004-07-16	C	-				Methodi
	CH021	22:03	23:05	733	2005-05-11	C	+						3	3	TAN11
	CH021			1110	2006-10-14	C	+
	CH021			1602	2009-08-12	C	+	MAK 12/8/09 5:17
	CH022	23:05	28:02	112	2002-01-06	C	-					Pattina	6	2	TAN9
	CH022			160	2002-06-18	C	-					Originally identified as Tita
	CH022			184	2002-06-20	C	-
	CH022			292	2003-08-29	C	-
	CH022			736	2005-05-24	C	+
	CH022			1113	2006-07-14	C	+
	CH030	22:04	22:04	84	2001-12-13	C	+						5	1	TAN17
	CH030			145	2002-07-02	C	-
	CH030			277	2003-02-14	C	-				Gabo	SAA
	CH030			269	2003-03-24	C	-				Gabo
	CH030			337	2003-08-07	C	-
	CH033	23:05	23:05	27	2001-10-23	C	-						3	1	TAN16
	CH033			97	2002-01-04	C	-
	CH033			815	2005-07-12	C	+
	CH036	22:04	22:04	1037	2006-03-15	C	+						2	1	TAN10
	CH036			1325	2007-06-28	C	-
	CH039	22:04	23:05	1072	2004-02-27	N	+						4	4	TAN8
	CH039			610	2004-07-18	N	+
	CH039			1048	2006-01-24	N	+
	CH039			1051	2006-05-18	N	+
	CH045	06:03	06:03	108	2002-01-03	N	+						17	5	TAN3
	CH045			105	2002-01-10	N	+
	CH045			171	2002-01-27	N	+				ML
	CH045			127	2002-05-08	N	-				Juma Kashita
	CH045			173	2002-05-08	N	+				Methodi
	CH045			176	2002-05-08	N	+				Calory
	CH045			296	2003-08-13	N	-				Mtoni	MT4 FWB Reapeated 4/2/04 3+ SIV+
	CH045			350	2003-09-21	N	-
	CH045			476	2004-03-16	N	-				?
	CH045			513	2004-03-18	N	-				?
	CH045			514	2004-03-23	N	-				?
	CH045			515	2004-05-07	N	-				?
	CH045			520	2004-05-08	N	-				?	Label on tube said VIN
	CH045			516	2004-06-10	N	-				Gabo	MT9
	CH045			517	2004-06-11	N	-				Matilo?	MT1
	CH045			499	2004-06-15	N	-				Matilo	MT4
	CH045			518	2004-06-15	N	-				Respis	MT4
	CH048	22:04	23:05	285	2003-10-29	N	-				SAA	MT11	9	2	TAN15
	CH048			502	2004-03-24	N	-				?
	CH048			503	2004-03-27	N	-				?
	CH048			504	2004-05-05	N	-				?
	CH048			505	2004-05-08	N	-				?
	CH048			506	2004-05-15	N	-				?
	CH048			507	2004-05-17	N	+				?
	CH048			508	2004-06-13	N	-				Respis	MT4
	CH048			671	2004-11-21	N	+			KV 4	?
	CH052	06:03	23:05	1127	2006-07-13	C	+						1	1	TAN12
	CH062	17:03	23:05	224	2002-08-05	C	-						1	0
	CH064	22:04	39:01	39	2001-11-11	S	+	tube gone					23	9	TAN2
	CH064			228	2002-03-17	S	-	28/8/2003 12:28pm FF (RSR- or FE)			Juma S
	CH064			229	2002-03-17	S	-	Bwavi LB1 1:50 HAJULIKANI 24-04/4 02 UNKNOWN FECES			Hyamdi
	CH064			281	2002-12-24	S	-	NN 24-12-03
	CH064			283	NA	S	-	NYAMAGOMA A03 4:34 HAJULIKANI			Hajulikani Nyamagoma
	CH064			274	2003-01-20	S	-	20-1-003 SA 11:16 PATINA BWAVI
	CH064			257	2003-01-24	S	-	24-1-003 BWAVI 3:30 HAJULIKANI			Matendo
	CH064			273	2003-01-24	S	-	24-1-003 BWAVI 3:30 HAJULIKANI
	CH064			297	2003-07-29	S	-	29/7/03 GOMBE A KIOTANI 5:20 MAUxxxLIKGA				Gombe
	CH064			308	2003-09-26	S	-	blank				BO2 KANI HAJ
	CH064			301	2003-10-09	S	+	HAJULIKANI				BO4
	CH064			365	2004-01-30	S	-	30/1/2004 SAA 2110 HAJULIKANI BWAVI			UNK
	CH064			368	2004-02-10	S	-	10-2-04 SAA 3:30 HAJULIKANI			UNK
	CH064			529	2004-07-28	S	+	28-7-04 GOMBE CD2 7:26 MCHANA ABASI/MICHAEL		CD 2	Abasi / Mke
	CH064			536	2004-08-04	S	-	7/8/04 7:30AM unknown2 col: MICHAEL/ABASI		bwavi	Abasi/Mike
	CH064			546	2004-08-13	S	+	13/08/04 SAA 3:00 ASUBUKI NYAMAGOMA AN2 KIOTANI MKUSANYAJI/MICHAEL		Nyamagome AN2	Michael
	CH064			547B	2004-08-13	S	+	13/8/04 SAA 3:30 ASUBUKI NYAMAGOMA AN2 NJIANI MKUSANYAGI MICHAEL
	CH064			568	2004-09-14	S	+	14/9/2004 NYAMAGOMA A01 SAA 2:30 KIOTANI MKISANYAJI ABASI-SOOD		Nyamagoma A01	Abasi/Sood
	CH064			569	2004-09-14	S	+	14/9/2004 NYAMAGOMA A01 SAA 2:30 KIOTANI MKISANYAJI ABASI-SOOD		Nyamagoma A01	Abasi /Sood
	CH064			570	2004-09-14	S	+	14/9/2004 NYAMAGOMA A01 SAA 2:30 KIOTANI MKISANYAJI ABASI-SOOD		Nyamagoma A01	Abasi/Sood
	CH064			579	2004-10-04	S	-	4/10/2004 SAA 7:51AM MKUSANYAJI SOOD		?	Sood
	CH064			580	2004-10-04	S	+	4/10/2004 BWAVI SAA 7:57AM MKUSANYAJI SOOD		bwavi	Sood
	CH064			601	2004-12-08	S	-	8/12/04 NYAMAGOMA A03 SAA 6:21		Nyamagoma A03	?
	CH070	22:04	39:01	239	2002-03-13	S	+	BWAVI B52 Adolescent female 13-03-02	str 1-4 by RSR 4/23/09		Matendo		1	1	TAN4
	CH071	22:04	22:05	242	2002-06-22	S	+	BWAVI 22/6/002 unknown feces				BN.2 Bwavi NDUME adult Male	5	3	TAN5
	CH071			367	2004-06-01	S	-	0-6-2004 3:30 BWAVI HAJULIKANI			UNK	Bwavi
	CH071			597	2004-11-28	S	-	11:20AM 28/11/2004 KITWE		Kitwe	?
	CH071			734	2005-03-01	C	+	1/03/05 MATENDO 6:11 MGENI 1
	CH071			989	2006-01-22	C	+	22-1-6 8:52 iMA KAHAMA
	CH080	17:02	22:04	510	2004-05-05	N	-				?		4	1	TAN13
	CH080			511	2004-05-07	N	-				?
	CH080			512	2004-05-16	N	-				?
	CH080			1124	2006-10-02	C	+
	CH082	23:04	39:01	244	2002-08-07	S	-						2	1	TAN19
	CH082			234	2002-08-22	S	+	BWAVI unknown feces 07.08.02				SAA
	CH086	06:03	23:05	227	2002-06-19	S	+	NYAMAGOMA AN3 19-6-02 DUME KIJA NA				CHOO from the night nest Bwavi***	24	2	TAN7
	CH086			230	2002-06-19	S	-	NYAMAGOMA AN3 19-06 JIKE BWAVI- female (adult)				Gombe A1 Feces + wire (?)
	CH086			248	2002-08-16	S	-	NYAMAGOMA A03 6/8/02 A12:58 N.JIKE
	CH086			282	2003-01-10	S	-	10-1-003 SAA 6:00 HAIULIKANI B XXX HAI
	CH086			311	2003-09-15	S	-	blank				KIOTANI NJA
	CH086			521	2004-07-19	S	-	19-7-04 4:00 NYAMAGOMA A01 CHINI SOOD		Nyamagoma A01	Sood
	CH086			522	2004-07-19	S	-	19-7-04 4:00 NYAMAGOMA A01 CHINI SOOD		Nyamagoma AO1	Sood
	CH086			528	2004-07-27	S	-	27-7-04 NYAMAGOMA A01 3:20 KIOTANI HAJULIKANI ABASI		Nyamagoma A01	Abasi
	CH086			604	2004-07-30	S	-	30-7-04 2:40 PATINA NYAMAGOMA A02 ABASI		nyamagoma A02	Abasi
	CH086			531	2004-08-02	S	-	2-8-04 MUDA (?) NYAMAGOMA A02 M.MUSHI		Nyamagoma 02	Mike
	CH086			532	2004-08-02	S	-	2-8-04 NYAMAGOMA A02 MUDA 4:20 M.MUSHI		Nyamagoma A02	Mike
	CH086			534	2004-08-04	S	-	BWAVI 4/8/04 7:53PM unknown GOLL? ABASI MICHAEL		Nyamagoma A01	Abasi/Mike
	CH086			542	2004-08-11	S	-	11/8/04 7:49am NYAMAGOMA (LOWER) AVI NIO SOOD		Nyamagoma A01	Sood
	CH086			548	2004-08-15	S	-	9:30AM NYAMAGOMA NO1 15/8/04 KIOTANI HAJULINKANI
	CH086			549	2004-08-15	S	-	15/8/04 NYAMAGOMA AN2 SAA 9:30AM KIOTANI NO.2 HAJULIKANI		Nyamagoma AN2	?
	CH086			551	2004-08-16	S	+	16/8/04 NYAMAGOMA A01 SAA 2:00AM KIOTANI HAJULIKANI		Nyamagoma A01	?
	CH086			567	2004-09-12	S	-	12/9/04 NYSANGOMA A03 SAA 547 KIOTANI MKUSANAJI ABASI-SOOD		nyamagoma A03	Abasi/Sood
	CH086			572	2004-09-21	S	-	21/9/04 BWAVI SAA 1:30AM MKISANYAJI ABASI		Bwavi	Abasi
	CH086			573	2004-09-22	S	-	22/9/04 BWAVI SAA 11:7AM MKUSANYAJI ABASI		Bwavi	Abasi
	CH086			582	2004-10-04	S	-	4/10/04 BWAVI SAA 8:15AM MKUSANYA ABAS		Bwavi	Abasi
	CH086			583	2004-10-09	S	-	9/10/04 BWAVI SAA 10:15AM MKUSANYAJI SAIDI		bwavi	Saidi
	CH086			589	2004-11-06	S	-	5/12/05 BWAVI SAIDI 3:37		Bwavi	Matendo
	CH086			602	2004-12-11	S	-	11.12.04 SAA 10:21 NYAMAGOMA		Nyamagoma	?
	CH086			603	2004-12-15	S	-	15/12/04 BWAVI SAA 12:14AM		Bwavi	?
	CH089	23:05	39:01	944	2006-04-26	S	+	26/4/06 NYASANGE F01 SAA 4:10					1	1	TAN18
	CH091	22:04	22:05	364	2004-06-05	S	-	5/6/04 BWAVI HAJULIKANI			UNK		1	0
	CH099	22:04	22:05	299	2003-08-17	S	-	SAA 5:30 GOMBE A MTORI MAJULIKARI KOTAUI				SAME BAG AS 298 Kiotani-Haj	7	4	TAN6
	CH099			314	2003-08-17	S	-	GOMBE A MTONI KIOTANI NAJULIKARI SAA 5:30				GOMBE AMTONI
	CH099			316	2003-08-21	S	-	BWAVI 21/8/2003 SAA 1:50 BWAVI 3.02				HAJ BO2
	CH099			574	2004-10-02	S	+	2/10/2004 GOMBE A SAA 10:19 MKUSANYAJI SAIDI		Gombe A	Saidi
	CH099			575	2004-10-02	S	+	2/10/2004 GOMBE A SAA 12:22AM MKUSANYAJI ABASI		Gombe A	Abasi
	CH099			576	2004-10-02	S	+	2/10/2004 GOMBE A SAA 11:00AM MKUSANYAJI ABASI		Gombe A	Abasi
	CH099			783	2005-07-12	C	+
	CH100	22:04	39:01	1278	2007-12-06	S	+	6/12/07 SAA 5:14 GOMBE C.02					4	4	TAN21
	CH100			1279	2007-12-06	S	+	6/12/07 GOMBE CO2 SAA 5:10SAIDI
	CH100			1487	2008-07-17	S	+	17/7/08 SAA 6:2 BWAVI B03 KIOTANI ABASI	unk
	CH100			1531	2008-08-09	S	+	9/8/08 SAA 3:7 NGAGAMA A01 KIOTANI	unk
	CH103	22:03	23:05	1111	2006-09-19	C	-						10	5	TAN22
	CH103			1112	2006-10-16	C	-
	CH103			1850	2010-03-25	C	-	MATENDO MAM 25/3/010 BUSAMBO	Mambo
	CH103			1923	2010-04-05	C	+	Info from spreadsheet from Iddi	MAM		Magombe
	CH103			2012	2010-07-10	C	+	Info from spreadsheet from Iddi	MAM		Samson
	CH103			2179	2010-10-16	C	-	Info from spreadsheet from iddi	MAM	Mkenke	Magombe
	CH103			2286	2011-01-04	C	-	#VALUE!	MAM	Kasekela	Magombe
	CH103			2437	2011-04-18	C	+			Busambo	Samson
	CH103			2516	2011-06-09	C	+			Kasekela	Amri
	CH103			2736	2011-10-07	C	+		MAM	KK	Baraka D
	CH106	23:05	39:01	1140	2006-08-10	S	+	10/8/06 SAA 10:15AM NYASANGA R02 ABASI					2	2	TAN20
	CH106			901	NA	S	+	BLANK
	CH107	06:03	23:05	889	2005-08-13	S	-	13/8/05 SAA 10:10AM BWAVI					2	0
	CH107			949	2005-11-17	S	-	17/4/05 SAA 10:42 GOMBE A04
	CH118	06:03	23:05	1464	2008-10-14	S	-	14/10/08 KITWE D01 SA 4:58 SAIDI	unk				1	0
	CH119	06:03	22:03	1789	2010-02-25	C	-	25/2/10 10:48 ERI	Eriki				13	0
	CH119			1990	2010-05-04	C	-	Info from spreadsheet from Iddi	ERI		Samson
	CH119			2103	2010-09-06	C	-	Info from spreadsheet from iddi	ERI	KK5	Matt
	CH119			2189	2010-10-19	C	-	Info from spreadsheet from iddi	ERI	Mkenke	Samson
	CH119			2383	2011-03-17	C	-	#VALUE!	ERI
	CH119			2484	2011-05-25	C	-			KK4	Matendo
	CH119			2518	2011-06-12	C	-			KK7	Samson
	CH119			2955	2012-05-15	C	-		ERI
	CH119			3007	2012-06-17	C	-		ERI	KK5	Matendo
	CH119			3032	2012-07-05	C	-		ERI	Kakombe	Baraka D
	CH119			3135	2012-09-04	C	-		ERI	Kakombe	Magombe
	CH119			3427	2013-03-16	C	-		ERI	bare tree	Samson
	CH119			3487	2013-05-25	C	-		ERI		Baliwa
	CH128	06:03	17:03	2696	2011-09-14	S	-			Nyamagoma	Bernadetha		1	0
	CH133	22:05	23:04	2527	2011-06-14	C	-			KK5	Magombe		5	3	TAN23
	CH133			2556	2011-07-03	C	+			Linda	Magombe
	CH133			2771	2011-11-17	C	-		IPO	Mkenke	Magombe
	CH133			3188	2012-09-21	C	+		IPO	Mkenke	Gabo
	CH133			3384	2013-01-09	C	+		IPO	FIG TREE	Baraka D
	CH137	22:03	28:02	3073	2012-07-28	S	-		CHEM	kalande	Nasibu		10	0
	CH137			3256	2012-10-09	S	-		CHEM	Kitwe	Ashahadu
	CH137			3410	2012-12-01	C	-	Mgeni 1	CHEM
	CH137			3321	2012-12-02	C	-	Mgeni 2	CHEM	Kahama	Nasibu
	CH137			3413	2013-01-14	C	-	CHEM	CHEM
	CH137			3422	2013-02-27	C	-		CHEM	Nyamagoma	Hamisi Matama
	CH137			3483	2013-04-15	C	-		DO2	Gombe	Baliwa
	CH137			3737	2014-02-01	S	-		CHE		Amri
	CH137			3805	2014-02-08	S	-				Method
	CH137			3806	2014-07-16	S	-
